# Supplementary material for: Csn5 Is Required for the Conidiogenesis and Pathogenesis of the Alternaria alternata Tangerine Pathotype
Source: Front Microbiol. 2018 Mar 20;9:508. doi: 10.3389/fmicb.2018.00508 (PMC5870056; doi:10.3389/fmicb.2018.00508)
Supplement: Supplementary file 2 [file Data_Sheet_1.XLSX]

## Sheet: Table S1-Primers
			Table S1. Oligonucleotide primers used in this study.
	Number	primer	sequence	description
	1	CSN5-up-F	ggggtaccTTGCGAACCAGACACCC	Primers used to amplify upstream sequence of Aacsn5
	2	CSN5-up-R	cgggatccCGAAATGCGGACAGACG
	3	CSN5-down-F	gctctagaGCGATTACGGCACCAAA	Primers used to amplify downstream sequence of Aacsn5
	4	CSN5-down-R	cccaagcttTCACAAAGGGCAACACC
	5	CSN5-N-F	AGAACAGGGACAGATGGAG	Inner PCR primers for identification of Aacsn5 deletion transformants
	6	CSN5-N-R	TTGGAGATGAGAGGAGAGG
	7	CSN5-UU-F	ATCTTCGCTTCTTTCGTATT	Outside PCR primers for identification of Aacsn5 deletion transformants
	8	CSN5-UU-R	TGATCTGACCAGTTGCCTA
	1	CSN5-com-F	ggggtaccTTGCGAACCAGACACCC	Primers used to amplify the full sequence of Aacsn5
	4	CSN5-com-R	cccaagcttTCACAAAGGGCAACACC
	1	CSN5-probe-F	ggggtaccTTGCGAACCAGACACCC	Primers used to amplify the probe for southern blot
	2	CSN5-probe-R	cgggatccCGAAATGCGGACAGACG
	9	AALT_g11743-F	CAAACAGTCGGTTGAGAT	Primers used in qRT-PCR Analysis
	10	AALT_g11743-R	TGCTACAAGTTACGAGGC
	11	AALT_g11750-F	CCGCTTGTATTTGACTGG
	12	AALT_g11750-R	AGCATTACGGCTGGTGA
	13	AALT_g9887-F	CTAAACGCCGAGGTGCTG
	14	AALT_g9887-R	GGGCTTGAGGTGGGAGAA
	15	AALT_g4376-F	TCGCCACGAGGGCAAGT
	16	AALT_g4376-R	CGGAGAAGACGGTGAAGG
	17	AALT_g512-F	TCAAGGGCAAGGAGAAG
	18	AALT_g512-R	AGGGAGGAGACCAGAGTG
	19	AALT_g5627-F	TCGCTACTGCCGCTTTC
	20	AALT_g5627-R	CGTTGTGACCACGATTGC
	21	AALT_g1029-F	ACGACAGCAGGCAGGAC
	22	AALT_g1029-R	GTGAACCAGCCGACGAT
	23	AALT_g2998-F	GTGACCGTCTGCCCTCT
	24	AALT_g2998-R	GCTTGAACGCCTTACCG
	25	AALT_g3078-F	TTTCGAGCCAGTACCAAG
	26	AALT_g3078-R	CAGTGAGTCGCCAGTGTT
	27	AALT_g9586-F	ATGGGTTCCTCCAAAGC
	28	AALT_g9586-R	GTGGGACCAGGGTACTGA
	29	AALT_g4543-F	TGGCACTGATGTCCTTTGT
	30	AALT_g4543-R	CGGGCTTCATGTTGTATGT
	31	AALT_g2597-F	TCCTCTGCGATGTTTACG
	32	AALT_g2597-R	CGCCCATCTGGTTCATA
	33	actin-F	GCCTTCCGTCTTGGGTCT
	34	actin-R	AGGGCGGTGATTTCCTT
	The sequences in lowercase indicate different restriction sites in primers

## Sheet: Tabl S2-AD-and-IN
Table S2 Differentially expressed genes in ΔAacsn5 during asexual development and infection
Differentially expressed genes in ΔAacsn5 during asexual development
Gene ID	lo2FoldChange	padj	CAZymes	Kinase	Transcription factor	Transporter	Secreted	PHI	Pfam	domain	Annotation
AALT_g11914	-8.40154	1.27e-67							PF01185	Fungal hydrophobin	Hydrophobin
AALT_g4043	-7.66167	1.91e-78									hypothetical protein
AALT_g11189	-7.3265	2.61e-14							PF00348	Polyprenyl synthetase	Terpenoid synthase
AALT_g11897	-6.83743	3.09e-70									protein of unknown function
AALT_g1669	-6.4243	3.53e-67					secreted				hypothetical protein
AALT_g2922	-6.23545	4.25e-54					secreted		PF05730	CFEM domain	hypothetical protein
AALT_g2238	-6.05979	1.13e-58							PF08030,PF08022,PF01794	Ferric reductase NAD binding domain,FAD-binding domain,Ferric reductase like transmembrane component	NADPH oxidase 4
AALT_g7556	-6.0538	4.93e-97							PF05746,PF00750	DALR anticodon binding domain,tRNA synthetases class I (R)	arginyl-tRNA synthetase, putative
AALT_g11965	-6.04311	2.84e-48							PF07690	Major Facilitator Superfamily	putative vitamin h protein
AALT_g1046	-5.95949	2.14e-58									Ddr48p
AALT_g207	-5.94969	1.81e-60							PF00174,PF03404,PF00173,PF00970,PF00175	Oxidoreductase molybdopterin binding domain,Mo-co oxidoreductase dimerisation domain,Cytochrome b5-like Heme/Steroid binding domain,Oxidoreductase FAD-binding domain,Oxidoreductase NAD-binding domain	nitrate reductase (NADH)
AALT_g2429	-5.9204	1.35e-75							PF00501	AMP-binding enzyme	acetyl-coenzyme A synthetase
AALT_g5845	-5.87658	2.82e-91							PF00141	Peroxidase	ligninase LG6 precursor
AALT_g885	-5.79055	1.05e-12									hypothetical protein
AALT_g6812	-5.65937	3.97e-90									putative gpi anchored protein
AALT_g11688	-5.40669	4.45e-31							PF00651	BTB/POZ domain	BTB/POZ domain protein
AALT_g2054	-5.38459	1.52e-122				3.A.3		PHI	PF00702,PF00122,PF00689,PF00690	haloacid dehalogenase-like hydrolase,E1-E2 ATPase,Cation transporting ATPase, C-terminus,Cation transporter/ATPase, N-terminus	sodium transport ATPase 5
AALT_g7196	-5.37921	1.19e-06									hypothetical protein
AALT_g7939	-5.28377	3.28e-60							PF01083	Cutinase	hypothetical protein
AALT_g132	-5.17586	1.35e-63				2.A.38			PF02386	Cation transport protein	potassium transport protein 1
AALT_g4843	-5.11325	2.33e-56	GH128						PF11790	Glycosyl hydrolase catalytic core	glycoside hydrolase family 128 protein
AALT_g8728	-5.06054	1.22e-31				2.A.1			PF00083	Sugar (and other) transporter	putative mfs quinate transporter protein
AALT_g4975	-5.01002	3.21e-09							PF01425	Amidase	hypothetical protein
AALT_g2465	-4.97011	2.86e-46							PF13419	Haloacid dehalogenase-like hydrolase	HAD-like protein
AALT_g10531	-4.95685	1.67e-38				2.A.1			PF07690	Major Facilitator Superfamily	MFS transporter
AALT_g4761	-4.95265	1.35e-77							PF01979	Amidohydrolase family	N-acetylglucosamine-6-phosphate deacetylase
AALT_g3691	-4.93868	3.02e-43							PF00107,PF08240	Zinc-binding dehydrogenase,Alcohol dehydrogenase GroES-like domain	alcohol dehydrogenase
AALT_g8778	-4.91876	1.52e-67							PF04389,PF02225	Peptidase family M28,PA domain	leupeptin-inactivating enzyme 1 precursor
AALT_g6378	-4.86461	9.3e-11							PF02668	Taurine catabolism dioxygenase TauD, TfdA family	putative alpha-ketoglutarate dependent xanthine dioxygenase protein
AALT_g11882	-4.8635	1.4e-51							PF09994	Uncharacterized alpha/beta hydrolase domain (DUF2235)	uncharacterized protein FFUJ_01315
AALT_g9848	-4.79075	1.17e-75									hypothetical protein
AALT_g10496	-4.76352	3.56e-14							PF00856	SET domain	SET domain-containing protein 5
AALT_g4169	-4.67801	1.85e-71				2.A.36			PF00999	Sodium/hydrogen exchanger family	Na(+)/H(+) antiporter 1
AALT_g4971	-4.67162	6.06e-34									related to integral membrane protein PTH11
AALT_g9793	-4.63166	6.56e-56				2.A.17			PF00854	POT family	peptide transporter PTR2-A
AALT_g4757	-4.62693	1.56e-76						PHI	PF01182	Glucosamine-6-phosphate isomerases/6-phosphogluconolactonase	glucosamine-6-phosphate deaminase
AALT_g6262	-4.54316	7.21e-07									hypothetical protein
AALT_g2115	-4.53671	4.96e-32									Twin-arginine translocation pathway signal
AALT_g10323	-4.51862	2.82e-10									hypothetical protein
AALT_g7356	-4.47126	5.67e-67				2.A.40			PF00860	Permease family	purine transporter
AALT_g8594	-4.45992	2.97e-61				2.A.21			PF14683,PF14686,PF00474	Polysaccharide lyase family 4, domain III,Polysaccharide lyase family 4, domain II,Sodium:solute symporter family	urea active transporter
AALT_g1579	-4.45131	5.54e-61				2.A.1		PHI	PF07690	Major Facilitator Superfamily	high affinity nitrate transporter NrtB
AALT_g9513	-4.44923	9.56e-27				2.A.1			PF07690	Major Facilitator Superfamily	benomyl/methotrexate resistance protein
AALT_g39	-4.44714	1.01e-33									putative uncharacterized protein, partial
AALT_g11686	-4.42019	2.62e-05			Zn_clus				PF00172	Fungal Zn(2)-Cys(6) binuclear cluster domain	hypothetical protein
AALT_g6466	-4.39323	2.8e-17							PF14832	Putative oxalocrotonate tautomerase enzyme	Tautomerase
AALT_g239	-4.37891	4.52e-41							PF02737,PF00725	3-hydroxyacyl-CoA dehydrogenase, NAD binding domain,3-hydroxyacyl-CoA dehydrogenase, C-terminal domain	3-hydroxyacyl-CoA dehyrogenase
AALT_g10033	-4.37584	5.96e-53				1.A.46			PF01062	Bestrophin, RFP-TM, chloride channel	membrane protein
AALT_g1163	-4.36779	9.88e-42							PF13450	NAD(P)-binding Rossmann-like domain	flavin-containing amine oxidasedehydrogenase
AALT_g4346	-4.36662	1.59e-29							PF00106	short chain dehydrogenase	retinol dehydrogenase 12
AALT_g11683	-4.27893	2.9e-08							PF00350,PF01031	Dynamin family,Dynamin central region	dynamin family protein
AALT_g6051	-4.25962	6.97e-23	CE10						PF07859	alpha/beta hydrolase fold	lipase/esterase
AALT_g9752	-4.2283	9.69e-64							PF01593	Flavin containing amine oxidoreductase	polyamine oxidase
AALT_g6685	-4.21901	2.85e-36				2.A.21			PF00474	Sodium:solute symporter family	solute symporter family transporter
AALT_g10643	-4.19885	1.3e-14				2.A.16			PF03595	Voltage-dependent anion channel	C4-dicarboxylate transporter/malic acid transport protein
AALT_g5672	-4.19302	7.74e-33							PF06687	SUR7/PalI family	integral membrane protein
AALT_g11009	-4.16262	1.47e-46				2.A.1			PF07690	Major Facilitator Superfamily	MFS transporter
AALT_g11465	-4.16226	6.74e-21									hypothetical protein
AALT_g7940	-4.15895	5.48e-68									hypothetical protein
AALT_g7425	-4.14864	1.05e-51				2.A.3			PF00324	Amino acid permease	histidine permease
AALT_g6960	-4.14854	1.68e-05				3.A.16			PF00179	Ubiquitin-conjugating enzyme	PREDICTED: ubiquitin-conjugating enzyme E2 2-like
AALT_g6891	-4.1483	2.45e-23									alpha,alpha-trehalose-phosphate synthase (UDP-forming)
AALT_g5950	-4.14093	3.8e-34							PF07690	Major Facilitator Superfamily	MFS general substrate transporter
AALT_g474	-4.13852	1.29e-28							PF02566	OsmC-like protein	organic hydroperoxide resistance protein
AALT_g7943	-4.13816	2.72e-39				2.A.22			PF00209	Sodium:neurotransmitter symporter family	sodium-dependent noradrenaline transporter
AALT_g536	-4.12612	7.42e-24							PF00067	Cytochrome P450	benzoate 4-monooxygenase cytochrome P450, partial
AALT_g10511	-4.12087	3.1e-26									putative integral membrane protein
AALT_g858	-4.11278	5.79e-61							PF02868,PF01447	Thermolysin metallopeptidase, alpha-helical domain,Thermolysin metallopeptidase, catalytic domain	extracellular metalloprotease precursor
AALT_g7264	-4.10289	1.45e-62				2.A.49			PF00654	Voltage gated chloride channel	chloride channel 3
AALT_g9229	-4.09794	2.33e-60									hypothetical protein
AALT_g11469	-4.09733	1.79e-23									putative integral membrane protein
AALT_g11095	-4.08792	1.25e-59									glucan 1,3-beta-glucosidase
AALT_g4630	-4.06916	4.39e-53									hypothetical protein
AALT_g1861	-4.06561	4.55e-48				2.A.1			PF07690	Major Facilitator Superfamily	membrane transporter
AALT_g8150	-4.06132	2.85e-06									unnamed protein product
AALT_g11868	-4.06112	7.21e-56				2.A.1			PF00083	Sugar (and other) transporter	plastidic glucose transporter 4
AALT_g4091	-4.05831	5.96e-42							PF00491	Arginase family	agmatinase
AALT_g11967	-4.0538	0.000181022				9.A.26			PF04479	RTA1 like protein	putative rta1 domain protein
AALT_g5321	-4.05035	2.51e-38							PF09458	H-type lectin domain	unnamed protein product
AALT_g9719	-4.04859	4.98e-20									mannan endo-1,6-alpha-mannosidase DCW1 precursor
AALT_g571	-4.04411	4.85e-27							PF11374	Protein of unknown function (DUF3176)	hypothetical protein
AALT_g9794	-4.03876	3.21e-05									hypothetical protein
AALT_g4101	-4.02792	4.95e-19									unnamed protein product
AALT_g4155	-4.02104	5.05e-17							PF03022	Major royal jelly protein	Major royal jelly-related protein
AALT_g7620	-4.00525	4.17e-38							PF00067	Cytochrome P450	Cytochrome P450
AALT_g4117	-4.00448	2.9e-59									hypothetical protein
AALT_g2944	-3.99995	1.38e-24							PF00246	Zinc carboxypeptidase	carboxypeptidase A4 precursor
AALT_g4042	-3.9931	4.76e-29				1.A.17			PF02714,PF14703,PF13967,PF12621	Calcium-dependent channel, 7TM region, putative phosphate,Cytosolic domain of 10TM putative phosphate transporter,Late exocytosis, associated with Golgi transport,Extracellular tail, of 10TM putative phosphate transporter	signal recognition particle receptor subunit alpha
AALT_g452	-3.98783	9.57e-71							PF01328	Peroxidase, family 2	oxidase
AALT_g1918	-3.97634	4.74e-20					secreted				hypothetical protein
AALT_g11900	-3.96264	1e-09									hypothetical protein
AALT_g7027	-3.96115	9.48e-15									hypothetical protein
AALT_g9852	-3.94209	1.01e-30							PF09118,PF01344	Domain of unknown function (DUF1929),Kelch motif	galactose oxidase precursor
AALT_g8556	-3.92626	1.3e-33							PF10241	Uncharacterized conserved protein	putative biogenesis of lysosome-related organelles complex 1 subunit kxd1 protein
AALT_g2240	-3.91015	3.3e-44									Putative protein of unknown function
AALT_g10420	-3.90708	1.52e-19									hypothetical protein
AALT_g6429	-3.90582	9.85e-23							PF13668	Ferritin-like domain	stress response protein Rds1
AALT_g4100	-3.90186	6.69e-39							PF06011	Transient receptor potential (TRP) ion channel	TRP-domain-containing protein
AALT_g4381	-3.89934	7.27e-05					secreted				hypothetical protein
AALT_g5757	-3.89717	5.06e-20							PF08240	Alcohol dehydrogenase GroES-like domain	S-(hydroxymethyl)glutathione dehydrogenase
AALT_g9115	-3.8857	4.96e-34				2.A.1			PF07690	Major Facilitator Superfamily	membrane transporter
AALT_g4185	-3.88319	6.37e-32						PHI	PF00175,PF00174,PF00173,PF00970,PF03404	Oxidoreductase NAD-binding domain,Oxidoreductase molybdopterin binding domain,Cytochrome b5-like Heme/Steroid binding domain,Oxidoreductase FAD-binding domain,Mo-co oxidoreductase dimerisation domain	nitrate reductase (NADPH)
AALT_g4011	-3.88145	1.81e-27							PF00246	Zinc carboxypeptidase	zinc carboxypeptidase A 1 precursor
AALT_g2785	-3.87967	7.44e-20				2.A.1			PF00083	Sugar (and other) transporter	high affinity glucose transporter ght1
AALT_g2239	-3.86296	1.78e-27	CE10						PF07859	alpha/beta hydrolase fold	esterase/lipase
AALT_g6207	-3.857	4.42e-28				2.A.1			PF07690	Major Facilitator Superfamily	MFS multidrug transporter
AALT_g8081	-3.8323	0.000233677									unnamed protein product
AALT_g6623	-3.82373	5.46e-68							PF09994	Uncharacterized alpha/beta hydrolase domain (DUF2235)	Uncharacterized protein SAPIO_CDS0331
AALT_g732	-3.81551	5.24e-08							PF00106	short chain dehydrogenase	short chain dehydrogenase
AALT_g11242	-3.81453	1.36e-27							PF02661	Fic/DOC family	hypothetical protein
AALT_g11096	-3.8133	9.3e-12							PF01565,PF08031	FAD binding domain,Berberine and berberine like	glucooligosaccharide oxidase
AALT_g8540	-3.80583	7.8e-19							PF05042	Caleosin related protein	caleosin domain containing protein
AALT_g11904	-3.80419	4.54e-25									hypothetical protein
AALT_g11561	-3.79893	1.48e-42	AA3						PF00732,PF05199	GMC oxidoreductase,GMC oxidoreductase	cellobiose dehydrogenase
AALT_g4605	-3.79806	8.91e-24							PF01161	Phosphatidylethanolamine-binding protein	phosphatidylethanolamine-binding protein
AALT_g9187	-3.79668	6.38e-11									hypothetical protein
AALT_g1580	-3.77933	1.03e-21							PF03006	Haemolysin-III related	adiponectin receptor protein 1
AALT_g3326	-3.74679	1.67e-32						PHI	PF00355,PF00848	Rieske [2Fe-2S] domain,Ring hydroxylating alpha subunit (catalytic domain)	naphthalene 1,2-dioxygenase subunit alpha
AALT_g11969	-3.73103	8.05e-05							PF07519	Tannase and feruloyl esterase	feruloyl esterase b precursor
AALT_g1722	-3.72749	5.03e-24									hypothetical protein
AALT_g6263	-3.71713	5.17e-37							PF11204	Protein of unknown function (DUF2985)	integral membrane protein
AALT_g2039	-3.70987	5.08e-24							PF01425	Amidase	general amidase GmdB
AALT_g9860	-3.7016	4.15e-26							PF16761,PF17109	Transcription-silencing protein, cryptic loci regulator Clr2,fungal STAND N-terminal Goodbye domain	hypothetical protein
AALT_g1306	-3.69858	1.43e-43									hypothetical protein
AALT_g7056	-3.69623	2.98e-47							PF00244	14-3-3 protein	14-3-3 protein
AALT_g11898	-3.69053	1.12e-05									hypothetical protein
AALT_g1441	-3.68142	4.89e-35							PF08240,PF00107	Alcohol dehydrogenase GroES-like domain,Zinc-binding dehydrogenase	NADP-dependent alcohol dehydrogenase C
AALT_g7619	-3.67862	1.08e-35							PF00067	Cytochrome P450	ent-kaurene oxidase
AALT_g8994	-3.67438	3.43e-17						PHI	PF00199,PF06628	Catalase,Catalase-related immune-responsive	peroxisomal catalase
AALT_g1904	-3.6671	2.19e-16					secreted				uncharacterized protein FFUJ_08163
AALT_g3560	-3.66402	1.18e-32				2.A.1			PF07690	Major Facilitator Superfamily	benomyl/methotrexate resistance protein
AALT_g10928	-3.66382	7.17e-32			bZIP_1				PF00170	bZIP transcription factor	transcription factor Atf21
AALT_g7020	-3.6403	8.42e-13									hypothetical protein
AALT_g6750	-3.63396	3.25e-05							PF01485	IBR domain, a half RING-finger domain	putative ring finger protein
AALT_g8781	-3.61567	2.11e-05									uncharacterized protein FFUJ_13152
AALT_g45	-3.61506	1.09e-16							PF13344,PF13242	Haloacid dehalogenase-like hydrolase,HAD-hyrolase-like	phosphatidyl synthase
AALT_g8606	-3.61335	3.2e-25							PF16483	Beta-1,3-glucanase	glycoside hydrolase family 64 protein
AALT_g409	-3.59975	2.17e-34						PHI	PF00109,PF14765,PF00698,PF13602,PF02801,PF16197,PF08659,PF08242,PF08588,PF08240	Beta-ketoacyl synthase, N-terminal domain,Polyketide synthase dehydratase,Acyl transferase domain,Zinc-binding dehydrogenase,Beta-ketoacyl synthase, C-terminal domain,Ketoacyl-synthetase C-terminal extension,KR domain,Methyltransferase domain,Protein of unknown function (DUF1769),Alcohol dehydrogenase GroES-like domain	polyketide synthase PksC
AALT_g6274	-3.59473	9.25e-07									hypothetical protein
AALT_g733	-3.58682	8.14e-12							PF00106	short chain dehydrogenase	putative gluconate 5-dehydrogenase protein
AALT_g11392	-3.57928	8.95e-16									uncharacterized protein FFUJ_08282
AALT_g3106	-3.57139	9.37e-17							PF14613	Protein of unknown function (DUF4449)	Protein of unknown function DUF4449
AALT_g3484	-3.56881	7.04e-16							PF00135	Carboxylesterase family	lipase 1 precursor
AALT_g11243	-3.56743	1.84e-14									hypothetical protein
AALT_g3009	-3.55846	3.07e-31							PF07690	Major Facilitator Superfamily	Major facilitator superfamily
AALT_g6175	-3.55804	6.42e-31				2.A.19			PF01699	Sodium/calcium exchanger protein	vacuolar calcium ion transporter /H(+) exchanger
AALT_g1906	-3.55541	1.29e-12							PF13417,PF13410	Glutathione S-transferase, N-terminal domain,Glutathione S-transferase, C-terminal domain	PREDICTED: uncharacterized protein LOC103939768
AALT_g11434	-3.54964	1.66e-39									uncharacterized protein FFUJ_03559
AALT_g10324	-3.54096	2.52e-15							PF11915	Protein of unknown function (DUF3433)	hypothetical protein
AALT_g4853	-3.54024	4.43e-06							PF01400	Astacin (Peptidase family M12A)	hypothetical protein
AALT_g7711	-3.53998	1.14e-15							PF05870	Phenolic acid decarboxylase (PAD)	putative phenol acid carboxylase
AALT_g8393	-3.5304	1.46e-14				2.A.3			PF13520	Amino acid permease	amino acid transporter
AALT_g8336	-3.52183	5e-21						PHI	PF00107,PF08240	Zinc-binding dehydrogenase,Alcohol dehydrogenase GroES-like domain	alcohol dehydrogenase
AALT_g8951	-3.5035	1.2e-33							PF00710	Asparaginase	L-asparaginase
AALT_g7166	-3.50006	1.88e-18									putative amidohydrolase family protein
AALT_g10165	-3.48954	1.46e-24				2.A.1			PF00083	Sugar (and other) transporter	carboxylic acid transport protein
AALT_g2786	-3.47967	1.59e-17							PF02544	3-oxo-5-alpha-steroid 4-dehydrogenase	3-oxo-5-alpha-steroid 4-dehydrogenase
AALT_g4259	-3.47778	1.04e-42				3.D.1		PHI	PF00160	Cyclophilin type peptidyl-prolyl cis-trans isomerase/CLD	peptidyl-prolyl cis-trans isomerase H
AALT_g8727	-3.47499	1.96e-13							PF02826,PF00389	D-isomer specific 2-hydroxyacid dehydrogenase, NAD binding domain,D-isomer specific 2-hydroxyacid dehydrogenase, catalytic domain	ankyrin repeat containing protein
AALT_g2147	-3.47499	3.2e-35				2.A.39			PF02133	Permease for cytosine/purines, uracil, thiamine, allantoin	uracil permease
AALT_g168	-3.47416	4.57e-33									integral membrane protein
AALT_g5141	-3.47118	1.29e-17				2.A.1			PF07690	Major Facilitator Superfamily	allantoin permease
AALT_g11209	-3.46433	4.18e-12							PF00056,PF02866	lactate/malate dehydrogenase, NAD binding domain,lactate/malate dehydrogenase, alpha/beta C-terminal domain	L-lactate dehydrogenase A
AALT_g3327	-3.44543	1.72e-18							PF13419	Haloacid dehalogenase-like hydrolase	HAD-like domain
AALT_g8276	-3.42565	2.61e-16	AA7						PF01565	FAD binding domain	FAD binding domain protein
AALT_g1796	-3.42394	0.000152939				3.E.1			PF01036	Bacteriorhodopsin-like protein	archaerhodopsin-2 precursor
AALT_g11673	-3.42285	2.62e-32	GH72						PF03198	Glucanosyltransferase	glycolipid-anchored surface protein 5 precursor
AALT_g3840	-3.41953	3.82e-28							PF04389,PF02225,PF04253	Peptidase family M28,PA domain,Transferrin receptor-like dimerisation domain	glutamate carboxypeptidase 2
AALT_g4020	-3.41812	0.000140381							PF00069,PF00656	Protein kinase domain,Caspase domain	hypothetical protein
AALT_g2569	-3.39716	8.71e-10									hypothetical protein
AALT_g9631	-3.39689	2.53e-10							PF11927	Protein of unknown function (DUF3445)	hypothetical protein
AALT_g7355	-3.3963	5.11e-42									uncharacterized protein FFUJ_14903
AALT_g4186	-3.39021	8.09e-15							PF04324,PF03460,PF07992,PF00355,PF01077	BFD-like [2Fe-2S] binding domain,Nitrite/Sulfite reductase ferredoxin-like half domain,Pyridine nucleotide-disulphide oxidoreductase,Rieske [2Fe-2S] domain,Nitrite and sulphite reductase 4Fe-4S domain	nitrite reductase
AALT_g8768	-3.38995	3.67e-31									hypothetical protein
AALT_g8417	-3.38927	3.56e-17							PF08450	SMP-30/Gluconolaconase/LRE-like region	lactonohydrolase
AALT_g5293	-3.38473	6.53e-28									PH domain containing protein
AALT_g8798	-3.38324	1.3e-20				2.A.1			PF00083	Sugar (and other) transporter	sugar transporter
AALT_g2568	-3.37636	8.03e-13									hypothetical protein
AALT_g6763	-3.37329	4.4e-28							PF03070	TENA/THI-4/PQQC family	transcription regulator PAB1642
AALT_g4099	-3.36835	4.94e-20							PF06011,PF14558	Transient receptor potential (TRP) ion channel,ML-like domain	putative transient receptor potential ion channel protein
AALT_g9225	-3.36653	7.17e-37							PF05730	CFEM domain	uncharacterized protein FFUJ_13406
AALT_g5312	-3.35738	5.24e-24							PF11160	Protein of unknown function (DUF2945)	rho termination factor, N-terminal domain protein
AALT_g8643	-3.34889	2.07e-22							PF07883	Cupin domain	mannose-6-phosphate isomerase
AALT_g7461	-3.33768	1.5e-42							PF03098,PF00067	Animal haem peroxidase,Cytochrome P450	linoleate diol synthase (Linoleate (8R)-dioxygenase)
AALT_g10976	-3.32956	3.28e-21									putative carbohydrate-binding -like protein
AALT_g8077	-3.32724	7.33e-28							PF02812,PF00208,PF00248	Glu/Leu/Phe/Val dehydrogenase, dimerisation domain,Glutamate/Leucine/Phenylalanine/Valine dehydrogenase,Aldo/keto reductase family	NADP-specific glutamate dehydrogenase
AALT_g10209	-3.3186	8.03e-10									hypothetical protein
AALT_g300	-3.31577	1.41e-48									hypothetical protein
AALT_g10164	-3.30589	1.16e-07									hypothetical protein
AALT_g2479	-3.30369	1.57e-28									uncharacterized protein FFUJ_05614
AALT_g2671	-3.29988	1.15e-29									protein of unknown function DUF218
AALT_g10789	-3.29528	2.64e-29					secreted				hypothetical protein
AALT_g237	-3.29369	1.4e-21							PF00067	Cytochrome P450	thromboxane-A synthase
AALT_g4953	-3.2898	1.08e-09									hypothetical protein
AALT_g2199	-3.28971	1.95e-24							PF04828	Glutathione-dependent formaldehyde-activating enzyme	Glutathione-dependent formaldehyde-activating family GFA
AALT_g11156	-3.27893	3.67e-14				2.A.1			PF07690	Major Facilitator Superfamily	siderophore iron transporter
AALT_g5320	-3.27406	1.35e-22									hypothetical protein
AALT_g9862	-3.27364	7.56e-20				2.A.1			PF07690	Major Facilitator Superfamily	MFS transporter
AALT_g3229	-3.27248	2.09e-09									unknown
AALT_g4018	-3.26783	1.13e-15					secreted				uncharacterized protein FFUJ_04671
AALT_g10229	-3.26001	3.83e-27							PF04828	Glutathione-dependent formaldehyde-activating enzyme	putative duf636 domain protein
AALT_g11901	-3.25459	6.21e-11									hypothetical protein
AALT_g3331	-3.25274	6.59e-36									putative integral membrane protein
AALT_g7825	-3.25163	3.45e-24							PF10329	Region of unknown function (DUF2417)	mitochondrial integral membrane protein
AALT_g2403	-3.25155	7.58e-21							PF00246	Zinc carboxypeptidase	Carboxypeptidase 2
AALT_g7970	-3.24172	9.18e-22				1.A.23			PF00924	Mechanosensitive ion channel	MS ion channel protein 1
AALT_g5772	-3.23975	6.38e-17				2.A.1			PF00083	Sugar (and other) transporter	monosaccharide transporter 1
AALT_g8726	-3.23905	1.28e-07									uncharacterized protein FFUJ_11210
AALT_g4970	-3.22731	2.13e-20							PF13816	Haem-containing dehydratase	aldoxime dehydratase
AALT_g7458	-3.22591	7.1e-33				2.A.1			PF00083	Sugar (and other) transporter	high affinity glucose transporter ght1
AALT_g6377	-3.2204	1.02e-09							PF02668	Taurine catabolism dioxygenase TauD, TfdA family	putative alpha-ketoglutarate dependent xanthine dioxygenase protein
AALT_g8985	-3.21219	4.62e-08				9.A.26			PF04479	RTA1 like protein	sphingoid long-chain base transporter RSB1
AALT_g4380	-3.21036	2.83e-26							PF01124	MAPEG family	membrane protein
AALT_g2667	-3.20858	0.00106386				3.A.1			PF06422,PF00005,PF01061,PF14510	CDR ABC transporter,ABC transporter,ABC-2 type transporter,ABC-transporter extracellular N-terminal	ABC drug exporter AtrF
AALT_g8729	-3.19859	2.63e-16							PF01266	FAD dependent oxidoreductase	putative sarcosine oxidase protein
AALT_g8378	-3.19461	2.34e-16							PF00067	Cytochrome P450	isotrichodermin C-15 hydroxylase
AALT_g7613	-3.19094	0.000282962									protein of unknown function
AALT_g4116	-3.19004	0.00791259									uncharacterized protein FFUJ_03580
AALT_g4333	-3.18521	0.000390233						PHI	PF00328	Histidine phosphatase superfamily (branch 2)	histidine acid phosphatase
AALT_g3682	-3.18335	3.58e-13							PF08240,PF00107	Alcohol dehydrogenase GroES-like domain,Zinc-binding dehydrogenase	NADP-dependent alcohol dehydrogenase C
AALT_g3083	-3.16816	0.00023245									hypothetical protein
AALT_g2116	-3.16691	1.45e-11							PF01124	MAPEG family	Membrane-associated eicosanoid/glutathione metabolism (MAPEG) protein
AALT_g719	-3.16137	1.71e-14				2.A.3			PF13520	Amino acid permease	amino acid transporter
AALT_g803	-3.16013	5.37e-08							PF01328	Peroxidase, family 2	oxidase
AALT_g4952	-3.15405	1.36e-13									hypothetical protein
AALT_g1232	-3.15229	4.18e-18									unnamed protein product
AALT_g817	-3.14934	3.55e-22									PLC-like phosphodiesterase
AALT_g8920	-3.1469	5.47e-46							PF00583	Acetyltransferase (GNAT) family	acetyltransferase
AALT_g941	-3.14687	1.21e-28							PF01544	CorA-like Mg2+ transporter protein	hypothetical protein
AALT_g1402	-3.14269	3.98e-10							PF01522	Polysaccharide deacetylase	glucose 1-dehydrogenase
AALT_g11547	-3.13415	2.42e-21							PF00491	Arginase family	arginase
AALT_g4699	-3.13152	0.00400335									unnamed protein product
AALT_g10567	-3.12953	4.28e-21							PF12757	Protein of unknown function (DUF3812)	putative eisosome protein 1 protein
AALT_g3430	-3.12603	8.23e-12									putative integral membrane protein pth11-like protein
AALT_g1760	-3.11848	9.18e-24				1.H.1			PF06687,PF04123	SUR7/PalI family,Domain of unknown function (DUF373)	cortical patch protein
AALT_g11847	-3.11349	0.00101071							PF02668	Taurine catabolism dioxygenase TauD, TfdA family	alpha-ketoglutarate-dependent 2,4-dichlorophenoxyacetate dioxygenase
AALT_g6039	-3.11289	0.00208409							PF00349,PF03727	Hexokinase,Hexokinase	hexokinase
AALT_g10158	-3.10956	1.27e-28							PF14622	Ribonuclease-III-like	Ribonuclease III
AALT_g1881	-3.10046	9.75e-27				2.A.1			PF07690	Major Facilitator Superfamily	MFS general substrate transporter
AALT_g4955	-3.09647	1.25e-08	CE5					PHI	PF01083	Cutinase	carbohydrate esterase family 5 protein
AALT_g11165	-3.09274	1.51e-05									hypothetical protein
AALT_g206	-3.08875	3.1e-14							PF03403	Platelet-activating factor acetylhydrolase, isoform II	PAF acetylhydrolase family protein
AALT_g11381	-3.08256	4.13e-20							PF07992	Pyridine nucleotide-disulphide oxidoreductase	external NADH-ubiquinone oxidoreductase 2, mitochondrial precursor
AALT_g1795	-3.08156	3.09e-20							PF01593	Flavin containing amine oxidoreductase	phytoene dehydrogenase
AALT_g10630	-3.08149	1.65e-22							PF02492	CobW/HypB/UreG, nucleotide-binding domain	CobW domain containing protein
AALT_g1748	-3.08017	0.00115221							PF01048,PF00931	Phosphorylase superfamily,NB-ARC domain	hypothetical protein
AALT_g587	-3.07619	6.43e-11							PF00248	Aldo/keto reductase family	aldo/keto reductase, putative
AALT_g6527	-3.07587	2.41e-10							PF00248	Aldo/keto reductase family	aldehyde reductase 1
AALT_g4593	-3.06205	3.37e-15				2.A.1			PF00083	Sugar (and other) transporter	sugar transporter STL1
AALT_g11345	-3.06187	1.81e-14							PF07992,PF00036	Pyridine nucleotide-disulphide oxidoreductase,EF hand	NADH-ubiquinone oxidoreductase 64 kDa subunit
AALT_g7638	-3.06154	1.1e-16							PF00168	C2 domain	hypothetical protein
AALT_g10811	-3.05795	9.41e-17									M6 family metalloprotease
AALT_g1240	-3.05366	4.93e-37				3.A.3		PHI	PF00690,PF00689,PF00702,PF00122	Cation transporter/ATPase, N-terminus,Cation transporting ATPase, C-terminus,haloacid dehalogenase-like hydrolase,E1-E2 ATPase	sodium P-type ATPase
AALT_g11117	-3.04788	5.4e-05									hypothetical protein
AALT_g7483	-3.04675	1.54e-32				3.A.1		PHI	PF01061,PF00005,PF06422	ABC-2 type transporter,ABC transporter,CDR ABC transporter	ABC drug exporter AtrF
AALT_g4299	-3.03666	1.6e-27							PF00246	Zinc carboxypeptidase	hypothetical protein
AALT_g244	-3.03662	2.13e-19							PF07859	alpha/beta hydrolase fold	acetyl-hydrolase
AALT_g268	-3.02731	4.11e-23									hypothetical protein
AALT_g9558	-3.02591	2.21e-10									monoxygenase
AALT_g10891	-3.02479	9.69e-30									hypothetical protein
AALT_g2408	-3.02438	5.78e-26									hypothetical protein
AALT_g11642	-3.01376	1.61e-13							PF00107,PF08240	Zinc-binding dehydrogenase,Alcohol dehydrogenase GroES-like domain	alcohol dehydrogenase
AALT_g1794	-3.01223	1.05e-12						PHI	PF00328	Histidine phosphatase superfamily (branch 2)	repressible acid phosphatase
AALT_g10157	-3.00983	3.59e-26									hypothetical protein
AALT_g8512	-3.00926	2.65e-12									dienelactone hydrolase
AALT_g262	-3.0081	3.52e-17									hypothetical protein
AALT_g6965	-3.00606	8.11e-36									hypothetical protein
AALT_g9986	-3.00448	1.04e-24			bZIP_1						bZIP transcription factor
AALT_g666	-3.00382	1.95e-19							PF01070	FMN-dependent dehydrogenase	cytochrome b2, mitochondrial precursor
AALT_g4019	-2.9998	2.44e-10							PF00106	short chain dehydrogenase	hypothetical protein
AALT_g8079	-2.99815	1.14e-13									hypothetical protein
AALT_g5541	-2.99616	1.61e-42				2.A.3			PF13520	Amino acid permease	Amino acid/polyamine transporter I
AALT_g2151	-2.99478	8.09e-30							PF00481	Protein phosphatase 2C	protein phosphatase 2C family protein
AALT_g11155	-2.99113	1.67e-18									hypothetical protein
AALT_g3248	-2.98377	0.00211525									hypothetical protein
AALT_g11916	-2.98342	2.52e-05							PF12311	Protein of unknown function (DUF3632)	Protein of unknown function DUF3632
AALT_g570	-2.97882	1.39e-24					secreted				hypothetical protein
AALT_g10444	-2.9787	6.09e-28							PF01467	Cytidylyltransferase-like	choline-phosphate cytidylyltransferase B
AALT_g8950	-2.97742	2.44e-21				2.D.1			PF01237	Oxysterol-binding protein	Oxysterol-binding protein
AALT_g11176	-2.97599	2.45e-05							PF13424,PF13374	Tetratricopeptide repeat,Tetratricopeptide repeat	kinesin light chain
AALT_g3537	-2.96657	3.78e-16				2.A.1			PF00083	Sugar (and other) transporter	high affinity glucose transporter
AALT_g7029	-2.96199	2.92e-16									hypothetical protein
AALT_g10470	-2.95967	2.92e-19				2.A.1			PF07690	Major Facilitator Superfamily	MFS multidrug transporter, putative
AALT_g8767	-2.95835	1.55e-20				1.A.8			PF00230	Major intrinsic protein	aquaporin rerated protein, other eukaryote
AALT_g1238	-2.95469	4.56e-26				2.A.20			PF01384	Phosphate transporter family	phosphate-repressible phosphate permease
AALT_g9219	-2.95469	3.28e-14							PF06609	Fungal trichothecene efflux pump (TRI12)	MFS multidrug transporter-like protein
AALT_g560	-2.95334	3.64e-18							PF00106	short chain dehydrogenase	bacilysin biosynthesis oxidoreductase bacC
AALT_g5513	-2.95015	1.38e-24			zf-C2H2			PHI	PF00096	Zinc finger, C2H2 type	C2H2 finger domain containing protein FlbC
AALT_g5309	-2.94775	5.55e-07									Sialidase, putative
AALT_g10893	-2.94641	1.24e-18							PF07690	Major Facilitator Superfamily	multidrug transporter
AALT_g5020	-2.94631	3.88e-41							PF00254	FKBP-type peptidyl-prolyl cis-trans isomerase	FKBP-type peptidyl-prolyl isomerase
AALT_g2903	-2.94117	1.48e-11									putative methyltransferase domain-containing protein
AALT_g494	-2.93888	3.68e-12							PF00004	ATPase family associated with various cellular activities (AAA)	ATPase, AAA-type, core
AALT_g11750	-2.93856	0.00860408							PF14765,PF00698,PF08659,PF02801,PF00550,PF08242,PF16197,PF00109	Polyketide synthase dehydratase,Acyl transferase domain,KR domain,Beta-ketoacyl synthase, C-terminal domain,Phosphopantetheine attachment site,Methyltransferase domain,Ketoacyl-synthetase C-terminal extension,Beta-ketoacyl synthase, N-terminal domain	polyketide synthase
AALT_g11682	-2.9383	2.08e-11									uncharacterized protein FFUJ_14162
AALT_g1265	-2.93805	9.21e-10							PF00043,PF02798	Glutathione S-transferase, C-terminal domain,Glutathione S-transferase, N-terminal domain	protein of unknown function
AALT_g4187	-2.93604	1.74e-07									hypothetical protein
AALT_g10568	-2.93484	5.73e-10							PF13350	Tyrosine phosphatase family	protein tyrosine/serine phosphatase
AALT_g8813	-2.93424	1.26e-32				2.A.17			PF00854	POT family	MFS peptide transporter Ptr2
AALT_g8030	-2.93206	3.25e-37									GPI ethanolamine phosphate transferase 2
AALT_g1797	-2.93204	8.36e-12							PF03055	Retinal pigment epithelial membrane protein	putative carotenoid oxygenase
AALT_g4057	-2.92656	3.29e-09							PF05042	Caleosin related protein	caleosin domain containing protein
AALT_g7215	-2.92199	4.64e-17							PF07690	Major Facilitator Superfamily	major facilitator superfamily transporter
AALT_g4727	-2.90995	1.45e-28				2.A.69			PF03547	Membrane transport protein	auxin Efflux Carrier superfamily protein
AALT_g4672	-2.90953	3.98e-08							PF09362	Domain of unknown function (DUF1996)	Protein kinase-like (PK-like)
AALT_g2318	-2.90724	6.74e-21									unnamed protein product
AALT_g11737	-2.90723	0.0211666							PF00106	short chain dehydrogenase	oxidoreductase
AALT_g6899	-2.90402	1.85e-10									hypothetical protein
AALT_g9316	-2.90203	0.00211525							PF01238	Phosphomannose isomerase type I	mannose-6-phosphate isomerase
AALT_g47	-2.90161	1.38e-27									unnamed protein product
AALT_g4957	-2.89861	9.42e-21							PF07690	Major Facilitator Superfamily	major facilitator superfamily transporter
AALT_g10642	-2.89197	2.98e-13									heme-dependent catalase
AALT_g4118	-2.89089	5.73e-15							PF00106	short chain dehydrogenase	Short-chain dehydrogenase reductase SDR
AALT_g1912	-2.89062	4.1e-09							PF06985	Heterokaryon incompatibility protein (HET)	hypothetical protein
AALT_g5057	-2.88995	8.83e-12							PF01569	PAP2 superfamily	phosphatidic acid phosphatase beta
AALT_g11194	-2.8882	5.3e-12							PF01425	Amidase	glutamyl-tRNA(Gln) amidotransferase subunit A
AALT_g665	-2.88649	5.95e-21							PF06089	L-asparaginase II	thermolabile L-asparaginase
AALT_g2935	-2.88598	2.67e-35	GT1					PHI	PF00201,PF03033	UDP-glucoronosyl and UDP-glucosyl transferase,Glycosyltransferase family 28 N-terminal domain	UDP-glucose,sterol transferase
AALT_g9697	-2.88545	5.48e-34				2.A.16			PF03595	Voltage-dependent anion channel	C4-dicarboxylate transporter/malic acid transport protein
AALT_g792	-2.88063	0.00290402							PF11911	Protein of unknown function (DUF3429)	Transmembrane protein 69
AALT_g4165	-2.88023	1.86e-23							PF00106	short chain dehydrogenase	oxidoreductase domain containing protein
AALT_g46	-2.87869	8.77e-14							PF07732,PF07731	Multicopper oxidase,Multicopper oxidase	bilirubin oxidase
AALT_g6898	-2.87018	3.77e-17							PF00106	short chain dehydrogenase	tropinone reductase 1
AALT_g4228	-2.86791	1.79e-18		CAMK_group1_multiple					PF00069	Protein kinase domain	putative protein kinase domain-containing protein
AALT_g4371	-2.86491	7.18e-20							PF00190	Cupin	oxalate decarboxylase oxdD
AALT_g7319	-2.86391	2.38e-27				2.A.3			PF00324	Amino acid permease	amino-acid permease inda1
AALT_g9005	-2.85941	0.0134531							PF00106	short chain dehydrogenase	short-chain dehydrogenase
AALT_g8779	-2.85677	3.52e-30									uncharacterized protein FFUJ_03559
AALT_g6950	-2.85292	8.92e-22	CBM13						PF00069	Protein kinase domain	hypothetical protein
AALT_g2499	-2.8487	8.9e-16									hypothetical protein
AALT_g10461	-2.84771	2.59e-05									HAD-like protein
AALT_g10535	-2.84753	2.5e-20							PF00067	Cytochrome P450	pisatin demethylase
AALT_g3461	-2.84163	6.18e-17							PF01544	CorA-like Mg2+ transporter protein	uncharacterized protein FFUJ_09186
AALT_g8900	-2.84086	7.23e-36				2.A.19		PHI	PF01699	Sodium/calcium exchanger protein	vacuolar calcium ion transporter /H(+) exchanger
AALT_g3329	-2.83948	1.82e-30	AA3						PF05199,PF00732	GMC oxidoreductase,GMC oxidoreductase	GMC oxidoreductase
AALT_g8782	-2.83893	1.03e-21				2.A.3			PF13520	Amino acid permease	solute carrier family 7 protein
AALT_g7628	-2.8348	8.33e-29									Uncharacterized protein SAPIO_CDS8075
AALT_g9533	-2.83447	7.16e-14							PF04952	Succinylglutamate desuccinylase / Aspartoacylase family	putative succinate dehydrogenase subunit sdh protein
AALT_g2244	-2.83261	6.77e-26				3.A.3			PF00689,PF00690,PF13246,PF00702,PF00122	Cation transporting ATPase, C-terminus,Cation transporter/ATPase, N-terminus,Cation transport ATPase (P-type),haloacid dehalogenase-like hydrolase,E1-E2 ATPase	sodium P-type ATPase
AALT_g7213	-2.8321	2.49e-22							PF01266	FAD dependent oxidoreductase	FAD dependent oxidoreductase superfamily protein
AALT_g8605	-2.82904	0.00386071									hypothetical protein
AALT_g10519	-2.82798	1.56e-09							PF00106	short chain dehydrogenase	NAD(P)-binding Rossmann-fold containing protein
AALT_g119	-2.82378	1.38e-10							PF06628,PF00199	Catalase-related immune-responsive,Catalase	catalase
AALT_g6206	-2.82373	0.00202079									hypothetical protein
AALT_g3141	-2.82159	9.99e-10									hypothetical protein
AALT_g4090	-2.82028	5.7e-12				2.A.66			PF01554	MatE	MatE family transporter
AALT_g9052	-2.81847	2.13e-17							PF03894,PF09364,PF09363	D-xylulose 5-phosphate/D-fructose 6-phosphate phosphoketolase,XFP N-terminal domain,XFP C-terminal domain	phosphoketolase
AALT_g4668	-2.81389	0.0141163							PF13641	Glycosyltransferase like family 2	glycosyltransferase family 2 protein, partial
AALT_g2327	-2.81153	2.41e-09				1.A.16			PF01226	Formate/nitrite transporter	Formate/nitrite transporter
AALT_g11248	-2.81074	8.11e-26							PF11905	Domain of unknown function (DUF3425)	3-hydroxyisobutyrate dehydrogenase
AALT_g586	-2.80303	5.1e-10				1.A.77			PF04678	Mitochondrial calcium uniporter	putative coiled-coil domain containing protein
AALT_g7968	-2.79988	1.28e-16						PHI	PF04083	Partial alpha/beta-hydrolase lipase region	ab-hydrolase associated lipase
AALT_g2598	-2.79871	0.00874838									hypothetical protein
AALT_g5130	-2.79769	4.27e-27				2.A.40			PF00860	Permease family	purine permease
AALT_g7442	-2.79741	2.71e-14									putative O-methyltransferase
AALT_g7847	-2.79611	0.00100262									hypothetical protein
AALT_g7412	-2.79596	0.0066239				8.B.9			PF00188	Cysteine-rich secretory protein family	SCP-like extracellular protein
AALT_g2013	-2.78843	2.66e-17	GH72						PF03198	Glucanosyltransferase	glycoside hydrolase family 72 protein
AALT_g6142	-2.78787	1.68e-20							PF05368	NmrA-like family	NmrA family protein
AALT_g5494	-2.78596	7.84e-20									hypothetical protein
AALT_g6271	-2.78298	2.04e-06							PF13233	Complex1_LYR-like	LYR family protein
AALT_g2841	-2.77953	7.35e-18				1.A.11			PF00909	Ammonium Transporter Family	ammonium transporter
AALT_g8799	-2.7779	2.85e-32				2.A.53			PF01740,PF00916	STAS domain,Sulfate permease family	sulfate permease
AALT_g3581	-2.77745	0.00642838							PF00106	short chain dehydrogenase	short chain dehydrogenase/reductase
AALT_g2040	-2.77589	4.88e-15							PF07690	Major Facilitator Superfamily	MFS transporter
AALT_g5516	-2.77464	3.13e-28							PF08774	VRR-NUC domain	coiled-coil domain-containing protein MTMR15
AALT_g8076	-2.77116	4.64e-17									putative mediator complex subunit med5 protein
AALT_g10753	-2.76919	1.1e-12							PF00651	BTB/POZ domain	BTB/POZ-like protein
AALT_g8080	-2.76558	0.00458006							PF00106	short chain dehydrogenase	3-oxoacyl-(acyl-carrier-protein) reductase
AALT_g2483	-2.76479	5.61e-15							PF13561	Enoyl-(Acyl carrier protein) reductase	short chain dehydrogenase
AALT_g5327	-2.76475	9.54e-07									hypothetical protein
AALT_g2540	-2.75763	2.46e-05									histone acetyltransferase subunit (Yaf9)
AALT_g8732	-2.75319	9.02e-12									hypothetical protein
AALT_g6889	-2.7529	0.0045731							PF16015	Promethin	hypothetical protein
AALT_g4865	-2.75282	2.22e-08							PF00106	short chain dehydrogenase	Short-chain dehydrogenase/reductase SDR
AALT_g6381	-2.75094	3.33e-17				2.A.39			PF02133	Permease for cytosine/purines, uracil, thiamine, allantoin	uracil permease
AALT_g8136	-2.74732	9.01e-10				2.A.1			PF07690	Major Facilitator Superfamily	membrane transporter
AALT_g8351	-2.74698	2.49e-05							PF02518,PF00072,PF00512,PF13188	Histidine kinase-, DNA gyrase B-, and HSP90-like ATPase,Response regulator receiver domain,His Kinase A (phospho-acceptor) domain,PAS domain	aerobic respiration control sensor protein arcB
AALT_g10949	-2.73921	1.58e-09							PF13738	Pyridine nucleotide-disulphide oxidoreductase	putative pyridine nucleotide-disulfide oxidoreductase class-2 protein
AALT_g11453	-2.73688	1.18e-13	GT1						PF00201,PF03033	UDP-glucoronosyl and UDP-glucosyl transferase,Glycosyltransferase family 28 N-terminal domain	glycosyltransferase family 1 protein
AALT_g7008	-2.73578	0.00623621									hypothetical protein
AALT_g2625	-2.7344	2.02e-14									integral membrane protein
AALT_g9532	-2.73306	0.0151459									unnamed protein product
AALT_g7460	-2.73243	3.44e-24							PF09994	Uncharacterized alpha/beta hydrolase domain (DUF2235)	uncharacterized protein FFUJ_13034
AALT_g3330	-2.72772	8.54e-23							PF00067	Cytochrome P450	cytochrome P450 67
AALT_g1307	-2.72309	0.0165057									hypothetical protein
AALT_g8065	-2.72051	0.00561518							PF08570	Protein of unknown function (DUF1761)	putative upf0591 membrane protein
AALT_g6624	-2.71478	3.2e-08									hypothetical protein
AALT_g1193	-2.7142	3.77e-08							PF13641	Glycosyltransferase like family 2	glycosyltransferase family 2 protein
AALT_g8298	-2.70763	0.000270174							PF00651	BTB/POZ domain	Speckle-type POZ protein-like A
AALT_g4262	-2.70691	2.97e-09				1.A.8			PF00230	Major intrinsic protein	aquaporin
AALT_g4067	-2.70687	2.45e-11									hypothetical protein
AALT_g8874	-2.70672	0.00171131							PF04116	Fatty acid hydroxylase superfamily	sterol desaturase family
AALT_g2104	-2.70647	2.01e-20							PF00246,PF02244	Zinc carboxypeptidase,Carboxypeptidase activation peptide	carboxypeptidase A1 precursor
AALT_g8730	-2.70433	1.06e-30									hypothetical protein
AALT_g8430	-2.70087	3.46e-17									Zinc finger, FYVE/PHD-type
AALT_g6161	-2.69544	1.65e-19							PF02502	Ribose/Galactose Isomerase	ribose 5-phosphate isomerase
AALT_g840	-2.69426	5.02e-08									uncharacterized protein UHOR_05187
AALT_g3114	-2.68938	7.53e-17									hypothetical protein
AALT_g4818	-2.68115	1.74e-21									hypothetical protein
AALT_g3352	-2.67865	1.03e-32									hypothetical protein
AALT_g11246	-2.67674	1.35e-06									glycoside hydrolase family 17 protein
AALT_g7317	-2.67007	1.76e-12									putative allergen protein
AALT_g4846	-2.66978	7.57e-08							PF00106	short chain dehydrogenase	short chain alcohol dehydrogenase
AALT_g7459	-2.66854	6.49e-11							PF11338	Protein of unknown function (DUF3140)	putative dna-binding protein
AALT_g5581	-2.66746	5.12e-06									hypothetical protein
AALT_g10489	-2.6655	9.78e-14							PF01738	Dienelactone hydrolase family	Dienelactone hydrolase
AALT_g12019	-2.66494	1.63e-10									hypothetical protein
AALT_g3835	-2.66406	6.44e-09							PF00168	C2 domain	meiotically up-regulated gene 190 protein
AALT_g9577	-2.66355	2.5e-09							PF13641	Glycosyltransferase like family 2	cellulose synthase catalytic subunit
AALT_g3037	-2.66334	7.66e-14							PF16874,PF16875,PF02065,PF10261	Glycosyl hydrolase family 36 C-terminal domain,Glycosyl hydrolase family 36 N-terminal domain,Melibiase,Inositol phospholipid synthesis and fat-storage-inducing TM	glycoside hydrolase family 36 protein
AALT_g1182	-2.65863	1e-31							PF13426	PAS domain	white collar
AALT_g6655	-2.65028	1.09e-20							PF00106	short chain dehydrogenase	short-chain dehydrogenase/reductase SDR
AALT_g10963	-2.62593	0.00279654									hypothetical protein
AALT_g966	-2.62126	3e-06									uncharacterized protein FFUJ_11691
AALT_g4656	-2.62084	0.000984731				9.A.27			PF01284	Membrane-associating domain	MARVEL-like domain protein
AALT_g8578	-2.6187	1.81e-15									plasma membrane protein
AALT_g3688	-2.60805	3.57e-32		CMGC_group2_multiple					PF00069	Protein kinase domain	protein kinase domain-containing protein
AALT_g4458	-2.60622	1.07e-11									hypothetical protein
AALT_g10304	-2.60408	1.81e-08									hypothetical protein
AALT_g9300	-2.60274	6.23e-22							PF05153	Myo-inositol oxygenase	inositol oxygenase 1
AALT_g11529	-2.59898	9.3e-11									hypothetical protein
AALT_g9006	-2.59791	8.04e-14	GH15						PF00723	Glycosyl hydrolases family 15	glycoside hydrolase family 15 protein
AALT_g10302	-2.59723	1.02e-23				2.A.19			PF01699	Sodium/calcium exchanger protein	vacuolar calcium ion transporter /H(+) exchanger
AALT_g812	-2.59556	1.35e-16				9.A.27			PF01284	Membrane-associating domain	putative non-classical export protein
AALT_g7698	-2.5924	1.51e-13							PF03060	Nitronate monooxygenase	putative oxidoreductase
AALT_g10815	-2.5896	1.72e-12						PHI	PF14701,PF14699,PF06202,PF14702	glucanotransferase domain of human glycogen debranching enzyme,N-terminal domain from the human glycogen debranching enzyme,Amylo-alpha-1,6-glucosidase,central domain of human glycogen debranching enzyme	glycogen debranching enzyme
AALT_g4017	-2.58523	6.81e-11							PF01416	tRNA pseudouridine synthase	pseudouridylate synthase 3
AALT_g1777	-2.58476	0.00248898							PF01066	CDP-alcohol phosphatidyltransferase	ethanolaminephosphotransferase
AALT_g8682	-2.58402	4.32e-19							PF00106	short chain dehydrogenase	15-hydroxyprostaglandin dehydrogenase
AALT_g7655	-2.58362	7.69e-07	GH27			1.A.8			PF00230	Major intrinsic protein	aquaporin
AALT_g11693	-2.57523	0.00143256				1.I.1			PF00350,PF01031	Dynamin family,Dynamin central region	interferon-induced GTP-binding protein Mx2
AALT_g1554	-2.5718	2.04e-12							PF03547	Membrane transport protein	Auxin Efflux Carrier superfamily
AALT_g6769	-2.56882	8e-14				2.A.4			PF01545	Cation efflux family	cation diffusion facilitator 10
AALT_g4537	-2.56754	8.69e-12							PF00176,PF00271	SNF2 family N-terminal domain,Helicase conserved C-terminal domain	unnamed protein product
AALT_g3556	-2.56748	4.75e-18									hypothetical protein
AALT_g6143	-2.5663	2.05e-19									putative cytochrome p450 protein
AALT_g10367	-2.56615	4.18e-16				2.A.39			PF00710,PF02133	Asparaginase,Permease for cytosine/purines, uracil, thiamine, allantoin	nucleoside
AALT_g5265	-2.56436	1.4e-12									unnamed protein product
AALT_g2192	-2.56237	3.04e-19				2.A.20			PF01384	Phosphate transporter family	phosphate-repressible phosphate permease
AALT_g11385	-2.56014	9.97e-30									hypothetical protein
AALT_g1366	-2.5601	5.6e-20				2.A.1			PF07690	Major Facilitator Superfamily	MSF membrane transporter
AALT_g700	-2.55908	6.54e-09									uncharacterized protein FFUJ_10773
AALT_g3245	-2.55838	1.26e-14					secreted		PF09792	Ubiquitin 3 binding protein But2 C-terminal domain	gpi anchored cell wall protein
AALT_g319	-2.55527	3.15e-09							PF00174,PF03404	Oxidoreductase molybdopterin binding domain,Mo-co oxidoreductase dimerisation domain	sulfite oxidase, mitochondrial precursor
AALT_g7455	-2.55375	3.4e-08							PF01070	FMN-dependent dehydrogenase	FMN-dependent alpha-hydroxy acid dehydrogenase
AALT_g3868	-2.55211	4.1e-15									hypothetical protein
AALT_g10044	-2.54978	4.74e-25				2.A.1			PF07690	Major Facilitator Superfamily	bodown198
AALT_g57	-2.54488	3.22e-19			Zn_clus				PF04082,PF00172	Fungal specific transcription factor domain,Fungal Zn(2)-Cys(6) binuclear cluster domain	C6 zinc finger domain containing protein
AALT_g5761	-2.54077	1.22e-23							PF01757	Acyltransferase family	Acyltransferase family protein
AALT_g7269	-2.53883	1.18e-19							PF01569	PAP2 superfamily	PAP2 domain containing protein
AALT_g1682	-2.53731	0.0164074							PF09347	Domain of unknown function (DUF1989)	hypothetical protein
AALT_g4634	-2.5352	9.59e-10									putative duf1295 domain protein
AALT_g9271	-2.53455	4.01e-12							PF00730	HhH-GPD superfamily base excision DNA repair protein	base excision DNA repair protein
AALT_g7443	-2.52873	9.03e-12							PF01596	O-methyltransferase	catechol O-methyltransferase
AALT_g8773	-2.52754	5.11e-15									hypothetical protein
AALT_g8702	-2.52721	0.0130393							PF00187	Chitin recognition protein	hypothetical protein
AALT_g9620	-2.52472	2.53e-20							PF03663,PF06441	Glycosyl hydrolase family 76,Epoxide hydrolase N terminus	glycoside hydrolase family 76 protein
AALT_g7444	-2.51877	2.87e-12							PF01761	3-dehydroquinate synthase	2-epi-5-epi-valiolone synthase
AALT_g3041	-2.51785	0.000298846							PF00300	Histidine phosphatase superfamily (branch 1)	phosphoglycerate mutase-like protein
AALT_g3022	-2.51758	4.63e-10	GH18						PF00704	Glycosyl hydrolases family 18	chitinase 1 precursor
AALT_g2472	-2.51702	5.12e-18									putative gpi anchored protein
AALT_g191	-2.51553	7.83e-14							PF00314	Thaumatin family	thaumatin family protein
AALT_g2110	-2.51503	1.3e-14				2.A.23					excitatory amino acid transporter 1
AALT_g11612	-2.51491	1.6e-08							PF00085,PF10346	Thioredoxin,Conidiation protein 6	hypothetical protein
AALT_g8304	-2.51474	5.55e-18	GH20						PF02838,PF00728	Glycosyl hydrolase family 20, domain 2,Glycosyl hydrolase family 20, catalytic domain	glycoside hydrolase family 20 protein
AALT_g8746	-2.51451	1.31e-14							PF06609	Fungal trichothecene efflux pump (TRI12)	trichothecene efflux pump
AALT_g1798	-2.51242	4.91e-10							PF00494	Squalene/phytoene synthase	phytoene synthase
AALT_g3540	-2.51222	1.33e-05				4.D.3			PF13632	Glycosyl transferase family group 2	putative glycosyl transferase family 2 protein
AALT_g3585	-2.50969	9.15e-07							PF13639	Ring finger domain	hypothetical protein
AALT_g2059	-2.50952	2.16e-19									hypothetical protein
AALT_g5257	-2.50698	0.010875							PF03022	Major royal jelly protein	major royal jelly protein
AALT_g2520	-2.50616	5.1e-10							PF00069	Protein kinase domain	protein kinase subdomain-containing protein, partial
AALT_g2473	-2.50604	5.29e-08							PF04548	AIG1 family	hypothetical protein
AALT_g1385	-2.50582	7.05e-16									hypothetical protein
AALT_g8549	-2.50393	1.83e-15							PF16010	Cytochrome domain of cellobiose dehydrogenase	iron reductase domain protein
AALT_g4954	-2.50241	0.0190578	GH37						PF01204	Trehalase	trehalase precursor
AALT_g9779	-2.50142	2.16e-17							PF00383	Cytidine and deoxycytidylate deaminase zinc-binding region	cytidine/deoxycytidylate deaminase family protein
AALT_g4543	-2.49964	7.29e-18					secreted				hypothetical protein
AALT_g9625	-2.49832	3.88e-08						PHI			dehydrin-like protein 3
AALT_g321	-2.4977	3.93e-05									hypothetical protein
AALT_g1480	-2.4965	4.29e-12							PF00561	alpha/beta hydrolase fold	epoxide hydrolase
AALT_g6461	-2.49491	2.4e-14									hypothetical protein
AALT_g44	-2.49466	8.42e-16									hypothetical protein
AALT_g11407	-2.49379	8.46e-15									hypothetical protein
AALT_g8825	-2.49369	3.46e-16							PF04479	RTA1 like protein	RTA1 like protein
AALT_g4726	-2.49153	1.04e-27							PF01633,PF04428	Choline/ethanolamine kinase,Choline kinase N terminus	ethanolamine kinase
AALT_g9668	-2.49032	3.93e-15									hypothetical protein
AALT_g238	-2.48961	1.13e-09							PF00970,PF00173,PF00175	Oxidoreductase FAD-binding domain,Cytochrome b5-like Heme/Steroid binding domain,Oxidoreductase NAD-binding domain	NADH-cytochrome b5 reductase 3
AALT_g10801	-2.48561	1.57e-19							PF07690	Major Facilitator Superfamily	major facilitator superfamily transporter
AALT_g9314	-2.48414	4.48e-15									L-lysine 2,3-aminomutase
AALT_g9632	-2.48307	3.16e-26							PF09949	Uncharacterized conserved protein (DUF2183)	actin filament organization protein App1-like
AALT_g5452	-2.48246	7.38e-07							PF01256	Carbohydrate kinase	YjeF domain containing protein
AALT_g2851	-2.48072	9.6e-07									uncharacterized protein FFUJ_11900
AALT_g10350	-2.47638	1.75e-13									hypothetical protein
AALT_g7097	-2.47263	1.62e-08									putative mitochondrial carrier protein pet8 protein
AALT_g7872	-2.47185	0.016812							PF12396	Protein of unknown function (DUF3659)	LEA domain containing protein
AALT_g7428	-2.45672	3.13e-19							PF09248,PF01179	Domain of unknown function (DUF1965),Copper amine oxidase, enzyme domain	lysyl oxidase
AALT_g4758	-2.45451	8.26e-17				2.A.1			PF07690	Major Facilitator Superfamily	DUF895 domain membrane protein
AALT_g543	-2.45305	2.04e-25							PF05729	NACHT domain	NACHT domain containing protein
AALT_g7195	-2.45108	7.02e-10							PF13450	NAD(P)-binding Rossmann-like domain	FAD/NAD-P-binding domain-containing protein
AALT_g4429	-2.45098	1.01e-09							PF01370	NAD dependent epimerase/dehydratase family	UDP-glucose 4-epimerase
AALT_g7214	-2.44572	1.22e-12							PF13419	Haloacid dehalogenase-like hydrolase	putative 2-haloalkanoic acid protein
AALT_g5813	-2.44414	1.02e-15				2.A.1			PF07690	Major Facilitator Superfamily	high-affinity nicotinic acid transporter
AALT_g7625	-2.4433	0.0141852							PF01261	Xylose isomerase-like TIM barrel	3-dehydroshikimate dehydratase
AALT_g6464	-2.44177	0.00519473							PF10281	Putative stress-responsive nuclear envelope protein	Stress-responsive protein Ish1
AALT_g10351	-2.44127	1.6e-17									hypothetical protein
AALT_g3870	-2.43932	0.000180392									hypothetical protein
AALT_g8286	-2.43362	1.91e-16							PF03009	Glycerophosphoryl diester phosphodiesterase family	glycerophosphoryl diester phosphodiesterase family protein
AALT_g6528	-2.42625	1.01e-09							PF13344,PF13242	Haloacid dehalogenase-like hydrolase,HAD-hyrolase-like	cat eye syndrome critical region protein 5 precursor
AALT_g4956	-2.42199	2.38e-07							PF05705	Eukaryotic protein of unknown function (DUF829)	indole-diterpene biosynthesis protein
AALT_g9968	-2.41805	0.000504752									chorismate mutase
AALT_g7727	-2.41729	0.00550637									hypothetical protein
AALT_g1231	-2.41497	9.95e-23									Putative protein of unknown function
AALT_g5752	-2.4144	0.00549543									uncharacterized protein FFUJ_06610
AALT_g4998	-2.41379	3.86e-07									putative lccl domain-containing protein
AALT_g7318	-2.41164	5.99e-13									hypothetical protein
AALT_g396	-2.41161	1.27e-15							PF08240,PF13602	Alcohol dehydrogenase GroES-like domain,Zinc-binding dehydrogenase	reticulon-4-interacting protein 1, mitochondrial precursor
AALT_g3296	-2.41133	4.48e-19				2.A.39			PF02133	Permease for cytosine/purines, uracil, thiamine, allantoin	uracil permease
AALT_g7949	-2.40997	3.3e-17									uncharacterized protein FFUJ_10344
AALT_g879	-2.40947	1.21e-09							PF01042	Endoribonuclease L-PSP	L-PSP endoribonuclease family protein, putative
AALT_g8550	-2.4091	4.63e-20									putative conserved glutamic acid rich protein
AALT_g1401	-2.40616	0.00781239				2.A.29			PF00153	Mitochondrial carrier protein	mitochondrial phosphate carrier protein
AALT_g3867	-2.40395	2.84e-26									Acylphosphatase
AALT_g6323	-2.40154	3.59e-23							PF01408	Oxidoreductase family, NAD-binding Rossmann fold	streptomycin biosynthesis protein StrI
AALT_g4163	-2.40137	7.36e-17							PF00614	Phospholipase D Active site motif	phospholipase D1
AALT_g5568	-2.39771	6.15e-16				4.D.3			PF13632	Glycosyl transferase family group 2	glycosyltransferase
AALT_g8533	-2.39764	6.43e-11							PF01814	Hemerythrin HHE cation binding domain	HHE domain containing protein
AALT_g9944	-2.39705	1.3e-07							PF00106	short chain dehydrogenase	short chain dehydrogenase/reductase family oxidoreductase
AALT_g8990	-2.39133	1.43e-13									CND3
AALT_g8688	-2.38868	1.99e-24									hypothetical protein
AALT_g9491	-2.38847	1.81e-07							PF03595	Voltage-dependent anion channel	C4-dicarboxylate transporter/malic acid transport protein
AALT_g2843	-2.38711	1.29e-09							PF00226	DnaJ domain	DnaJ-domain-containing protein
AALT_g8272	-2.38229	8.22e-17									hypothetical protein
AALT_g4841	-2.37513	1.02e-13							PF11951	Fungal specific transcription factor domain	hypothetical protein
AALT_g6099	-2.37472	1.88e-12							PF12456,PF02383	Inositol phosphatase,SacI homology domain	SacI domain containing protein
AALT_g942	-2.37015	5.12e-05									putative six-hairpin glycosidase-like protein
AALT_g8766	-2.36888	1.98e-14	CE10						PF00930,PF00326	Dipeptidyl peptidase IV (DPP IV) N-terminal region,Prolyl oligopeptidase family	seprase
AALT_g7019	-2.36881	2.99e-13									hypothetical protein
AALT_g11669	-2.36396	8.53e-09									hypothetical protein
AALT_g2840	-2.36022	3.37e-23							PF00775	Dioxygenase	related to protocatechuate 3,4-dioxygenase beta subunit
AALT_g9125	-2.35784	7.24e-05									hypothetical protein
AALT_g5764	-2.3577	8.8e-07									hypothetical protein
AALT_g8222	-2.35451	1.44e-11				2.A.43			PF04193	PQ loop repeat	vacuolar membrane PQ loop repeat protein
AALT_g3110	-2.3525	2.79e-15				2.A.1			PF07690	Major Facilitator Superfamily	unnamed protein product
AALT_g8352	-2.34733	1.54e-14									lipase B precursor
AALT_g8498	-2.34456	8.11e-11							PF06094	Gamma-glutamyl cyclotransferase, AIG2-like	putative disease resistance protein
AALT_g8655	-2.34244	9.28e-16									unnamed protein product
AALT_g1171	-2.34169	8.73e-06							PF05181	XPA protein C-terminus	hypothetical protein
AALT_g11169	-2.34153	8.28e-07							PF01693	Caulimovirus viroplasmin	Ribonuclease H1
AALT_g9744	-2.3411	2.09e-12							PF00135	Carboxylesterase family	carotenoid ester lipase precursor
AALT_g9893	-2.34084	2.93e-17				2.A.3			PF13520	Amino acid permease	choline transport protein
AALT_g3249	-2.33922	8.36e-08									hypothetical protein
AALT_g8064	-2.33846	1.49e-09							PF07876	Stress responsive A/B Barrel Domain	stress responsive A/B barrel domain containing protein
AALT_g5074	-2.33822	2.44e-08				1.A.17			PF04547	Calcium-activated chloride channel	putative plasma membrane channel protein
AALT_g3596	-2.33791	2.73e-25									putative regulator of g protein signaling superfamily protein
AALT_g2500	-2.3376	3.2e-08							PF03936	Terpene synthase family, metal binding domain	putative sesquiterpene cyclase protein
AALT_g9933	-2.33272	9.71e-07							PF06628,PF00199,PF01965	Catalase-related immune-responsive,Catalase,DJ-1/PfpI family	catalase A
AALT_g5777	-2.33161	9.45e-09				2.A.41			PF01773,PF07662	Na+ dependent nucleoside transporter N-terminus,Na+ dependent nucleoside transporter C-terminus	H+/nucleoside cotransporter
AALT_g3467	-2.33063	7.87e-08							PF01177	Asp/Glu/Hydantoin racemase	hydantoin racemase
AALT_g6552	-2.32742	4.11e-11									related to chitinase
AALT_g9720	-2.32577	1.28e-12	GH76						PF03663	Glycosyl hydrolase family 76	glycoside hydrolase family 76 protein
AALT_g2204	-2.32245	3.46e-07							PF04909	Amidohydrolase	amidohydrolase 2
AALT_g8916	-2.31971	2.96e-17							PF12051,PF01119,PF16413,PF13589	Protein of unknown function (DUF3533),DNA mismatch repair protein, C-terminal domain,DNA mismatch repair protein Mlh1 C-terminus,Histidine kinase-, DNA gyrase B-, and HSP90-like ATPase	DNA mismatch repair protein mutL
AALT_g10464	-2.3169	4.12e-15									putative integral membrane protein
AALT_g4876	-2.31636	5.03e-19									uncharacterized protein FFUJ_03722
AALT_g5339	-2.3155	1.11e-10							PF07690	Major Facilitator Superfamily	MFS general substrate transporter
AALT_g7270	-2.31265	2.53e-19							PF13857	Ankyrin repeats (many copies)	ankyrin repeat domain containing protein
AALT_g569	-2.31085	7.14e-12							PF11374	Protein of unknown function (DUF3176)	hypothetical protein
AALT_g8787	-2.30906	9.52e-22									Alkaline phosphatase D-related protein
AALT_g5681	-2.30862	4.92e-13									hypothetical protein
AALT_g10632	-2.30774	2.27e-13									uncharacterized protein FFUJ_11592
AALT_g9032	-2.3035	2.01e-21						PHI	PF06628,PF00199	Catalase-related immune-responsive,Catalase	catalase
AALT_g8234	-2.30187	0.0208994									hypothetical protein CNAG_02591
AALT_g9682	-2.30066	1.29e-14				2.A.17			PF00854	POT family	peptide transporter PTR2-A
AALT_g11934	-2.29976	7.67e-22							PF13391	HNH endonuclease	uncharacterized protein FFUJ_06427
AALT_g10305	-2.29628	0.0081514									hypothetical protein
AALT_g2135	-2.29606	6.54e-12							PF07690	Major Facilitator Superfamily	putative mfs transporter protein
AALT_g1734	-2.29554	6.04e-10							PF13805	Eisosome component PIL1	meiotic expression up-regulated protein 14
AALT_g8357	-2.29185	4.82e-18							PF15610	PRTase ComF-like	hypothetical protein
AALT_g9824	-2.29013	5.46e-10									putative integral membrane protein
AALT_g1092	-2.29004	2.12e-13									uncharacterized protein FFUJ_03414
AALT_g9092	-2.28885	2.76e-23							PF11790,PF07714	Glycosyl hydrolase catalytic core,Protein tyrosine kinase	hypothetical protein
AALT_g1337	-2.28713	1.76e-06									hypothetical protein
AALT_g6148	-2.28686	5.54e-12									Double-stranded RNA-binding-like
AALT_g7046	-2.28537	0.0182705							PF00067	Cytochrome P450	cytochrome P450
AALT_g3925	-2.28349	2.3e-19									hypothetical protein
AALT_g11687	-2.28301	2.49e-18									uncharacterized protein FFUJ_11591
AALT_g5560	-2.28062	6.11e-15							PF01565	FAD binding domain	FAD binding domain containing protein
AALT_g9751	-2.28062	4.21e-20				2.A.39			PF02133	Permease for cytosine/purines, uracil, thiamine, allantoin	purine-cytosine permease
AALT_g561	-2.278	1.95e-11			zf-C2H2				PF04082	Fungal specific transcription factor domain	C2H2 transcription factor (AmdA)
AALT_g6283	-2.2746	5e-11									hypothetical protein
AALT_g9997	-2.26954	0.000142376							PF01066	CDP-alcohol phosphatidyltransferase	CDP-alcohol phosphatidyltransferase
AALT_g1584	-2.26834	1.36e-10				2.A.96			PF01184	GPR1/FUN34/yaaH family	glyoxylate pathway regulator
AALT_g2511	-2.26741	1.62e-25									hypothetical protein
AALT_g1869	-2.26552	0.00830373				2.A.121			PF07264	Etoposide-induced protein 2.4 (EI24)	putative protein family protein
AALT_g8452	-2.26444	4.92e-11							PF12766	Pyridoxamine 5'-phosphate oxidase	ATP binding protein
AALT_g5433	-2.26259	2.63e-08							PF04389	Peptidase family M28	probable aminopeptidase fused to fibronectin type 3 domain
AALT_g4440	-2.26112	2.41e-06						PHI	PF11327	Protein of unknown function (DUF3129)	cell surface protein (Mas1)
AALT_g5922	-2.25892	7.38e-08									hypothetical protein
AALT_g8681	-2.25794	2.29e-08							PF07110	EthD domain	Dimeric alpha+beta barrel
AALT_g4582	-2.25572	5.54e-12									hypothetical protein
AALT_g7696	-2.25544	2.68e-17				2.A.3			PF00324	Amino acid permease	amino-acid permease inda1
AALT_g10938	-2.25371	2.77e-08							PF00106	short chain dehydrogenase	D-arabinitol 2-dehydrogenase
AALT_g7676	-2.25336	6.43e-11							PF00106	short chain dehydrogenase	NAD(P)-binding protein
AALT_g9781	-2.25298	1.18e-10				2.A.22			PF00209	Sodium:neurotransmitter symporter family	solute carrier family 6 protein
AALT_g6859	-2.2512	1.5e-07	GT8						PF01501	Glycosyl transferase family 8	glycosyltransferase family 8 protein
AALT_g3233	-2.24944	3.16e-09				2.A.1			PF07690	Major Facilitator Superfamily	allantoate permease
AALT_g3281	-2.24924	2.38e-14				2.A.31			PF00955	HCO3- transporter family	anion exchange family protein
AALT_g11249	-2.24781	0.000951457							PF00106	short chain dehydrogenase	Short-chain dehydrogenase/reductase SDR
AALT_g5417	-2.24757	3.12e-17									hypothetical protein
AALT_g3431	-2.24591	2.37e-17							PF00795	Carbon-nitrogen hydrolase	hypothetical protein
AALT_g447	-2.24461	1.88e-16									integral membrane protein
AALT_g6376	-2.24019	2.06e-07							PF12430,PF12537	Abscisic acid G-protein coupled receptor,The Golgi pH Regulator (GPHR) Family N-terminal	putative g protein-coupled receptor protein
AALT_g10844	-2.23675	0.0105464									hypothetical protein
AALT_g881	-2.23633	0.00721119							PF11374	Protein of unknown function (DUF3176)	hypothetical protein
AALT_g9689	-2.23521	3.65e-17						PHI	PF00682	HMGL-like	homocitrate synthase
AALT_g4210	-2.23214	0.0119832							PF00581	Rhodanese-like domain	Rhodanese-like protein
AALT_g11371	-2.2292	1.24e-06							PF01738	Dienelactone hydrolase family	Dienelactone hydrolase
AALT_g2348	-2.22466	2.27e-15							PF01968,PF05378,PF02538	Hydantoinase/oxoprolinase,Hydantoinase/oxoprolinase N-terminal region,Hydantoinase B/oxoprolinase	5-oxoprolinase, putative
AALT_g2580	-2.22313	3.38e-19									putative GPCR GprK-type
AALT_g9664	-2.21727	1.02e-13				2.A.1			PF07690	Major Facilitator Superfamily	Tna1
AALT_g2475	-2.21679	8.89e-18							PF02386	Cation transport protein	putative cation transporter protein
AALT_g3096	-2.21538	5.9e-08							PF00026	Eukaryotic aspartyl protease	putative nucleoside-diphosphate-sugar epimerase protein
AALT_g5819	-2.21532	6.13e-16							PF08546,PF02775,PF02776,PF02558,PF00205	Ketopantoate reductase PanE/ApbA C terminal,Thiamine pyrophosphate enzyme, C-terminal TPP binding domain,Thiamine pyrophosphate enzyme, N-terminal TPP binding domain,Ketopantoate reductase PanE/ApbA,Thiamine pyrophosphate enzyme, central domain	pyruvate decarboxylase
AALT_g5768	-2.20727	9.49e-18							PF02797,PF03167,PF00195	Chalcone and stilbene synthases, C-terminal domain,Uracil DNA glycosylase superfamily,Chalcone and stilbene synthases, N-terminal domain	polyketide synthase PksE
AALT_g309	-2.20716	3.69e-12									PH domain containing protein
AALT_g3266	-2.20582	0.0184855									putative calcofluor white hypersensitive protein
AALT_g11447	-2.2052	6.21e-08									hypothetical protein
AALT_g7535	-2.20499	4.91e-09									hypothetical protein
AALT_g11846	-2.20483	9.14e-10							PF13637,PF00023,PF12796	Ankyrin repeats (many copies),Ankyrin repeat,Ankyrin repeats (3 copies)	ankyrin repeat domain containing protein
AALT_g4308	-2.20264	1.61e-10							PF00067	Cytochrome P450	hypothetical protein
AALT_g2156	-2.20243	3.02e-07							PF00732	GMC oxidoreductase	choline dehydrogenase
AALT_g11600	-2.20231	3.4e-14				1.A.11		PHI	PF00909	Ammonium Transporter Family	ammonium transporter
AALT_g3519	-2.20136	1.08e-10									hypothetical protein
AALT_g11260	-2.19855	7.76e-20							PF07690	Major Facilitator Superfamily	MFS general substrate transporter
AALT_g4085	-2.19632	4.59e-08							PF12311	Protein of unknown function (DUF3632)	hypothetical protein
AALT_g1213	-2.19545	7.72e-06									Ca2+-modulated nonselective cation channel polycystin
AALT_g10202	-2.19462	1.06e-09							PF05721	Phytanoyl-CoA dioxygenase (PhyH)	hypothetical protein
AALT_g7350	-2.19423	7.27e-10							PF07690	Major Facilitator Superfamily	MFS general substrate transporter
AALT_g5557	-2.19058	1.6e-18									conserved glycine-rich protein
AALT_g5983	-2.18981	7.47e-14							PF12417,PF07106,PF00004	Zinc finger protein,Tat binding protein 1(TBP-1)-interacting protein (TBPIP),ATPase family associated with various cellular activities (AAA)	AAA-domain-containing protein
AALT_g9104	-2.18923	5.5e-16									endosomal integral membrane protein
AALT_g10243	-2.18756	4.78e-09									pfs domain-containing protein
AALT_g9654	-2.18681	2.05e-11	GH13						PF00128	Alpha amylase, catalytic domain	glycoside hydrolase family 13 protein
AALT_g1697	-2.18615	5.42e-22									unnamed protein product
AALT_g5662	-2.18539	5.83e-06				2.A.40			PF00860	Permease family	purine permease
AALT_g3130	-2.18498	1.23e-15									hypothetical protein
AALT_g9840	-2.18482	1.23e-08						PHI	PF01370	NAD dependent epimerase/dehydratase family	UDP-glucose 4-epimerase
AALT_g8577	-2.18081	1.35e-16									hypothetical protein
AALT_g5562	-2.17943	2.71e-23							PF12296	Hydrophobic surface binding protein A	UVI-1
AALT_g9627	-2.17791	4.37e-19				2.A.66			PF01554	MatE	MATE family multidrug resistance protein
AALT_g9417	-2.17207	8.42e-13			Zn_clus			PHI	PF04082,PF00172	Fungal specific transcription factor domain,Fungal Zn(2)-Cys(6) binuclear cluster domain	fungal specific transcription factor domain-containing protein
AALT_g2597	-2.1719	4.24e-06				2.A.1			PF00083	Sugar (and other) transporter	myo-inositol transporter 1
AALT_g8685	-2.17186	2.38e-14							PF06985	Heterokaryon incompatibility protein (HET)	hypothetical protein
AALT_g8362	-2.16779	3.82e-11							PF05577	Serine carboxypeptidase S28	serine peptidase
AALT_g1217	-2.16493	1.47e-19							PF07859,PF00271,PF00270	alpha/beta hydrolase fold,Helicase conserved C-terminal domain,DEAD/DEAH box helicase	ATP-dependent RNA helicase DED1
AALT_g5281	-2.16328	5.1e-15							PF00089	Trypsin	trypsin precursor
AALT_g7889	-2.16268	5.87e-21							PF11204	Protein of unknown function (DUF2985)	Integral membrane protein
AALT_g3460	-2.16229	5.08e-06									hypothetical protein
AALT_g10639	-2.16206	9.71e-08							PF00067	Cytochrome P450	cytochrome P450
AALT_g2907	-2.16138	8.36e-09							PF12937,PF00400	F-box-like,WD domain, G-beta repeat	F-box/WD repeat containing protein lin-23
AALT_g3034	-2.15805	4.13e-08							PF09962	Uncharacterized conserved protein (DUF2196)	hypothetical protein
AALT_g1323	-2.15749	2.01e-05							PF13417,PF00043	Glutathione S-transferase, N-terminal domain,Glutathione S-transferase, C-terminal domain	glutathione S-transferase
AALT_g4888	-2.15672	1.05e-10									uncharacterized protein FFUJ_00026
AALT_g8573	-2.15241	3.54e-07				1.A.22			PF01741	Large-conductance mechanosensitive channel, MscL	large conductance mechanosensitive channel protein
AALT_g4814	-2.15195	5.01e-20									Putative protein of unknown function
AALT_g2516	-2.148	4.17e-14									integral membrane protein
AALT_g11350	-2.14729	2.41e-07					secreted		PF16541	Alternaria alternata allergen 1	Major allergen Alt a 1
AALT_g4703	-2.14667	0.00532706							PF01042,PF01593	Endoribonuclease L-PSP,Flavin containing amine oxidoreductase	putative amine oxidase protein
AALT_g7554	-2.14325	9.68e-08							PF00248	Aldo/keto reductase family	2,5-diketo-D-gluconic acid reductase A
AALT_g4240	-2.14239	3.04e-11				2.A.3			PF00324	Amino acid permease	histidine permease
AALT_g295	-2.14145	1.6e-07							PF00561	alpha/beta hydrolase fold	hydrolase
AALT_g10048	-2.13792	1.12e-05									hypothetical protein
AALT_g5411	-2.137	1.24e-07							PF02434	Fringe-like	glycosyltransferase family 31 protein
AALT_g9524	-2.1369	3.57e-12									hypothetical protein
AALT_g8524	-2.1367	0.000102795							PF09996	Uncharacterized protein conserved in bacteria (DUF2237)	unnamed protein product
AALT_g6881	-2.13587	2.23e-14							PF08881	CVNH domain	cyanovirin-N family protein
AALT_g6620	-2.13253	8.17e-22							PF02880,PF02878,PF00408,PF02879	Phosphoglucomutase/phosphomannomutase, alpha/beta/alpha domain III,Phosphoglucomutase/phosphomannomutase, alpha/beta/alpha domain I,Phosphoglucomutase/phosphomannomutase, C-terminal domain,Phosphoglucomutase/phosphomannomutase, alpha/beta/alpha domain II	phosphoglucomutase
AALT_g647	-2.12927	7e-14							PF13563	2'-5' RNA ligase superfamily	hypothetical protein
AALT_g4056	-2.12677	5.45e-07									hypothetical protein
AALT_g8419	-2.12629	3.91e-16		CAMK_group5_multiple		9.A.15		PHI	PF00069	Protein kinase domain	calcium/calmodulin-dependent protein kinase type 2
AALT_g3529	-2.12498	4.55e-05									hypothetical protein
AALT_g11109	-2.12437	2.58e-15									hypothetical protein
AALT_g558	-2.12406	3.72e-08	CE4						PF01522	Polysaccharide deacetylase	polysaccharide deacetylase family protein
AALT_g4676	-2.12181	5.95e-15									putative integral membrane protein
AALT_g8641	-2.12121	1.43e-10				2.A.1			PF07690	Major Facilitator Superfamily	allantoin permease
AALT_g5909	-2.1191	2.99e-18			Zn_clus				PF11905,PF00172	Domain of unknown function (DUF3425),Fungal Zn(2)-Cys(6) binuclear cluster domain	hypothetical protein
AALT_g9996	-2.11797	1.66e-08							PF04116	Fatty acid hydroxylase superfamily	PREDICTED: cholesterol 25-hydroxylase-like isoform X2
AALT_g9753	-2.1167	1.3e-08							PF03372	Endonuclease/Exonuclease/phosphatase family	DNase I-like protein
AALT_g11452	-2.11287	0.00158337	GH10						PF00331	Glycosyl hydrolase family 10	glycoside hydrolase family 10 protein
AALT_g5403	-2.11246	1.61e-19							PF00722	Glycosyl hydrolases family 16	glycoside hydrolase family 16 protein
AALT_g8297	-2.11139	0.00415339									hypothetical protein
AALT_g8860	-2.10688	1.44e-07									hypothetical protein
AALT_g10534	-2.10666	3.42e-10									Uncharacterized protein SAPIO_CDS1207
AALT_g4733	-2.10631	1.17e-15				3.A.9			PF02861,PF10431,PF07724,PF00004	Clp amino terminal domain, pathogenicity island component,C-terminal, D2-small domain, of ClpB protein,AAA domain (Cdc48 subfamily),ATPase family associated with various cellular activities (AAA)	heat shock protein 104
AALT_g6995	-2.10593	0.000568472							PF01734	Patatin-like phospholipase	F-box domain-containing protein
AALT_g3508	-2.10443	1.43e-11				1.A.17			PF14703,PF13967,PF02714,PF12621	Cytosolic domain of 10TM putative phosphate transporter,Late exocytosis, associated with Golgi transport,Calcium-dependent channel, 7TM region, putative phosphate,Extracellular tail, of 10TM putative phosphate transporter	DUF221 domain-containing protein
AALT_g444	-2.10348	1.14e-14				2.A.79			PF06738,PF12821	Putative threonine/serine exporter,Threonine/Serine exporter, ThrE	putative pheromone-regulated membrane protein
AALT_g5782	-2.10332	2.95e-12							PF03403	Platelet-activating factor acetylhydrolase, isoform II	platelet-activating factor acetylhydrolase
AALT_g8361	-2.10279	0.00833125				2.A.1			PF00083	Sugar (and other) transporter	lactose permease
AALT_g21	-2.10191	8.36e-06									50S ribosomal protein L25
AALT_g4862	-2.10096	3.05e-10							PF01494	FAD binding domain	mannitol 1-phosphate dehydrogenase
AALT_g5302	-2.0991	1.4e-14									hypothetical protein
AALT_g5486	-2.09877	7.61e-12									related to DDR48-Heat shock protein
AALT_g9031	-2.0975	7.02e-06							PF13805	Eisosome component PIL1	meiotic expression up-regulated protein 14
AALT_g10875	-2.09655	1.05e-10							PF03062	MBOAT, membrane-bound O-acyltransferase family	membrane-bound O-acyltransferase domain containing protein 5
AALT_g3013	-2.09548	1.96e-14							PF03937	Flavinator of succinate dehydrogenase	TPR repeat protein
AALT_g8703	-2.09428	2.34e-05									hypothetical protein
AALT_g8709	-2.09349	4.58e-22							PF13854	Kelch motif	kelch repeat protein
AALT_g468	-2.09272	7.85e-05									hypothetical protein
AALT_g6451	-2.09185	3.71e-05							PF08240	Alcohol dehydrogenase GroES-like domain	S-(hydroxymethyl)glutathione dehydrogenase
AALT_g9222	-2.08919	1.58e-08									hypothetical protein
AALT_g6186	-2.08869	7.05e-10				2.A.1			PF07690	Major Facilitator Superfamily	citrinin biosynthesis transporter CtnC
AALT_g4829	-2.08863	2.33e-05									hypothetical protein
AALT_g1358	-2.08807	0.000112987									hypothetical protein
AALT_g4094	-2.08795	4.35e-10							PF01521,PF05368	Iron-sulphur cluster biosynthesis,NmrA-like family	NmrA-like family protein
AALT_g1086	-2.08651	1.36e-15				1.A.17			PF02714,PF14703,PF13967	Calcium-dependent channel, 7TM region, putative phosphate,Cytosolic domain of 10TM putative phosphate transporter,Late exocytosis, associated with Golgi transport	DUF221 domain protein
AALT_g2510	-2.08436	4.82e-17							PF00561	alpha/beta hydrolase fold	epoxide hydrolase 2
AALT_g5400	-2.0826	5.99e-05				2.A.3			PF13520	Amino acid permease	Amino acid/polyamine transporter I
AALT_g826	-2.0809	1.18e-08							PF07690	Major Facilitator Superfamily	retrograde regulation protein 2
AALT_g5330	-2.07568	1.32e-13							PF08543	Phosphomethylpyrimidine kinase	bud site selection protein 16
AALT_g11629	-2.07293	1.09e-14							PF00782	Dual specificity phosphatase, catalytic domain	dual specificity protein phosphatase PPS1
AALT_g7073	-2.071	2.58e-06		TKL_group5_multiple					PF00069,PF12796	Protein kinase domain,Ankyrin repeats (3 copies)	serine/threonine protein kinase Japonica Group
AALT_g2114	-2.07057	1.38e-11							PF05637	galactosyl transferase GMA12/MNN10 family	uncharacterized protein FFUJ_11770
AALT_g5299	-2.06968	7.91e-13							PF01066	CDP-alcohol phosphatidyltransferase	phosphatidylserine synthase
AALT_g11348	-2.06725	0.00017558									hypothetical protein
AALT_g6275	-2.06449	3.45e-15				2.A.29			PF00153	Mitochondrial carrier protein	tricarboxylate transport protein, mitochondrial precursor
AALT_g4855	-2.0622	4.24e-10						PHI	PF13452,PF08354,PF01575,PF00698,PF16073	N-terminal half of MaoC dehydratase,Domain of unknown function (DUF1729),MaoC like domain,Acyl transferase domain,Starter unit:ACP transacylase in aflatoxin biosynthesis	fatty acid synthase subunit beta dehydratase
AALT_g823	-2.05997	1.15e-16									integral membrane protein, putative
AALT_g6806	-2.05611	0.00193645									hypothetical protein
AALT_g10964	-2.0547	0.0178961							PF01553,PF16076	Acyltransferase,Acyltransferase C-terminus	1-acyl-sn-glycerol-3-phosphate acyltransferase gamma
AALT_g9244	-2.0539	1.44e-13							PF03441,PF00875	FAD binding domain of DNA photolyase,DNA photolyase	cryptochrome DASH
AALT_g11651	-2.05365	1.33e-06							PF00106	short chain dehydrogenase	3-oxoacyl-(acyl-carrier-protein) reductase
AALT_g5267	-2.05143	1.24e-05							PF11696	Protein of unknown function (DUF3292)	Pc20g09790, partial
AALT_g11329	-2.04995	6.28e-07							PF00085	Thioredoxin	Thioredoxin-like protein
AALT_g1093	-2.04935	1.65e-08					secreted		PF16541	Alternaria alternata allergen 1	putative major allergen alt
AALT_g6606	-2.04881	2.69e-06									uncharacterized protein FFUJ_14292
AALT_g559	-2.04853	5.97e-05							PF00107,PF01425,PF08240	Zinc-binding dehydrogenase,Amidase,Alcohol dehydrogenase GroES-like domain	amidase
AALT_g2018	-2.04818	9.67e-18									hypothetical protein
AALT_g857	-2.04622	3e-07									matrix metalloproteinase-11
AALT_g10017	-2.04604	3.4e-08							PF09248,PF01179	Domain of unknown function (DUF1965),Copper amine oxidase, enzyme domain	primary-amine oxidase
AALT_g8315	-2.04313	1.46e-08									putative concanavalin a-like lectins glucanase
AALT_g8007	-2.04173	0.00435373							PF01042	Endoribonuclease L-PSP	related to Protein mmf2, mitochondrial
AALT_g7649	-2.03966	2.08e-19				1.A.17			PF13967,PF00069,PF02714,PF14703	Late exocytosis, associated with Golgi transport,Protein kinase domain,Calcium-dependent channel, 7TM region, putative phosphate,Cytosolic domain of 10TM putative phosphate transporter	protein of unknown function DUF221
AALT_g2962	-2.03944	2.86e-05							PF00106	short chain dehydrogenase	PREDICTED: carbonyl reductase family member 4-like
AALT_g7450	-2.03765	2.92e-13						PHI	PF14479	Prion-inhibition and propagation	pathogenicity protein LopB
AALT_g8545	-2.03527	6.79e-13				2.A.3			PF13520	Amino acid permease	GABA permease
AALT_g1255	-2.03216	3.47e-05									hypothetical protein
AALT_g6149	-2.03143	2.36e-11									unnamed protein product
AALT_g3421	-2.03085	1.1e-12							PF02045	CCAAT-binding transcription factor (CBF-B/NF-YA) subunit B	related to CCAAT-binding factor HAPB protein
AALT_g10884	-2.02934	2.21e-07									hypothetical protein
AALT_g8005	-2.02361	8.94e-09							PF04082,PF07690	Fungal specific transcription factor domain,Major Facilitator Superfamily	Transcription factor,
AALT_g6032	-2.0229	5.85e-18									putative glyoxalase family protein
AALT_g6956	-2.02185	8.13e-16	CE10						PF07859	alpha/beta hydrolase fold	esterase/lipase/thioesterase
AALT_g11234	-2.02063	1.63e-06	AA3						PF00732,PF05199	GMC oxidoreductase,GMC oxidoreductase	choline dehydrogenase
AALT_g3072	-2.01963	2.17e-16				2.A.36			PF00999,PF08619	Sodium/hydrogen exchanger family,Alkali metal cation/H+ antiporter Nha1 C terminus	Na(+)/H(+) antiporter 2
AALT_g401	-2.01945	4.9e-13							PF00724	NADH:flavin oxidoreductase / NADH oxidase family	NADPH dehydrogenase
AALT_g5567	-2.01867	4.81e-10	GH16						PF00722	Glycosyl hydrolases family 16	gram-negative bacteria-binding protein 1 precursor
AALT_g11794	-2.01847	4.34e-17							PF04387	Protein tyrosine phosphatase-like protein, PTPLA	protein tyrosine phosphatase
AALT_g453	-2.01831	4.49e-06					secreted		PF07452	CHRD domain	putative chrd superfamily protein
AALT_g9218	-2.01783	1.15e-07									uncharacterized protein FFUJ_08111
AALT_g1426	-2.0175	1.15e-05							PF00871	Acetokinase family	acetate kinase
AALT_g9002	-2.01729	0.0107385							PF16850	Peptidase inhibitor I66	unnamed protein product
AALT_g10629	-2.0131	1.2e-06									putative dead deah box helicase protein
AALT_g1218	-2.01124	1.58e-09							PF07885	Ion channel	potassium channel
AALT_g5931	-2.01075	1.89e-09									dienelactone hydrolase
AALT_g9232	-2.01051	1.22e-12							PF03851	UV-endonuclease UvdE	UV DNA damage endonuclease
AALT_g2142	-2.00859	2.24e-09				2.A.1			PF00083	Sugar (and other) transporter	putative hexose carrier protein
AALT_g7627	-2.00681	1.25e-14							PF01764	Lipase (class 3)	lipase precursor
AALT_g1535	-2.00681	1.22e-08				2.A.7			PF06027	Solute carrier family 35	solute carrier family 35 member F2
AALT_g5571	-2.00472	0.0098608							PF00106	short chain dehydrogenase	carbonyl reductase 1
AALT_g5337	-2.00367	5.72e-14							PF01425	Amidase	acetamidase
AALT_g8539	-2.00321	2.35e-15			Zn_clus				PF04082,PF00172	Fungal specific transcription factor domain,Fungal Zn(2)-Cys(6) binuclear cluster domain	C6 transcription factor, putative
AALT_g11231	-2.00301	0.011457							PF00067	Cytochrome P450	cytochrome P450 monooxygenase
AALT_g6958	-2.00247	6.71e-09							PF02076	Pheromone A receptor	pheromone B alpha 2 receptor
AALT_g3990	-2.00136	1.12e-14									uncharacterized protein FFUJ_07091
AALT_g8764	2.00155	3.5e-13									Esterase, SGNH hydrolase-type, subgroup, partial
AALT_g11256	2.00171	0.00318778									hypothetical protein
AALT_g5474	2.00217	1.94e-12	GH18						PF00704	Glycosyl hydrolases family 18	glycoside hydrolase family 18 protein
AALT_g10886	2.00374	7.26e-06	AA5						PF13964,PF09118,PF00754	Kelch motif,Domain of unknown function (DUF1929),F5/8 type C domain	arabinogalactan endo-1,4-beta-galactosidase
AALT_g3368	2.00607	9.43e-20							PF08592	Domain of unknown function (DUF1772)	hypothetical protein
AALT_g7085	2.01322	1.82e-08									hypothetical protein
AALT_g11492	2.01485	1.85e-06							PF13639	Ring finger domain	hypothetical protein
AALT_g2701	2.01562	1.06e-14		TKL_group2_multiple					PF00069	Protein kinase domain	hypothetical protein
AALT_g9485	2.01914	2.31e-15							PF12359,PF12340	Protein of unknown function (DUF3645),Protein of unknown function (DUF3638)	unnamed protein product
AALT_g4464	2.01921	2.07e-09									hypothetical protein
AALT_g1959	2.02131	1.72e-07									hypothetical protein
AALT_g11140	2.02177	2.11e-10									hypothetical protein
AALT_g4558	2.02565	0.00940496							PF03055	Retinal pigment epithelial membrane protein	lignostilbene-alpha,beta-dioxygenase isozyme III
AALT_g6541	2.02584	1.41e-12							PF12311	Protein of unknown function (DUF3632)	Protein of unknown function DUF3632
AALT_g9579	2.02871	1.39e-14									P-loop containing nucleoside triphosphate hydrolase
AALT_g390	2.03048	0.0213014							PF00646	F-box domain	hypothetical protein
AALT_g8186	2.03116	2.79e-09							PF11951	Fungal specific transcription factor domain	hypothetical protein
AALT_g7558	2.03125	0.000680166									hypothetical protein
AALT_g8595	2.03373	2.42e-17							PF00270,PF00271	DEAD/DEAH box helicase,Helicase conserved C-terminal domain	ATP-dependent RNA helicase DBP9
AALT_g9606	2.03477	4.78e-14									hypothetical protein
AALT_g7482	2.03516	1.23e-07							PF01370	NAD dependent epimerase/dehydratase family	NAD-dependent epimerase/dehydratase
AALT_g9211	2.0359	7.38e-08							PF00248	Aldo/keto reductase family	aldo/keto reductase
AALT_g7914	2.03647	1.97e-17				3.A.20			PF00179	Ubiquitin-conjugating enzyme	ubiquitin conjugating enzyme
AALT_g1567	2.03825	0.000857952						PHI	PF01494	FAD binding domain	monooxygenase
AALT_g6632	2.03865	5.57e-09									ankyrin repeat protein
AALT_g7111	2.03917	1.12e-08									hypothetical protein
AALT_g7738	2.03963	1.16e-11							PF10193	Telomere length regulation protein	putative telomere length regulation protein
AALT_g3288	2.04387	3.88e-05							PF00248	Aldo/keto reductase family	norsolorinic acid reductase
AALT_g8838	2.04425	1.33e-06							PF00264	Common central domain of tyrosinase	tyrosinase central domain protein
AALT_g1920	2.04631	0.010304	GH18						PF00704	Glycosyl hydrolases family 18	chitinase
AALT_g7315	2.04694	1.72e-19							PF01734,PF11815,PF01583	Patatin-like phospholipase,Domain of unknown function (DUF3336),Adenylylsulphate kinase	patatin-domain-containing protein
AALT_g3687	2.04836	5.45e-14							PF00763,PF01268,PF02882	Tetrahydrofolate dehydrogenase/cyclohydrolase, catalytic domain,Formate--tetrahydrofolate ligase,Tetrahydrofolate dehydrogenase/cyclohydrolase, NAD(P)-binding domain	C-1-tetrahydrofolate synthase
AALT_g121	2.05012	0.000381123	CE8						PF01095	Pectinesterase	carbohydrate esterase family 8 protein
AALT_g1661	2.05054	6.2e-10							PF00106	short chain dehydrogenase	short-chain dehydrogenase/reductase
AALT_g9087	2.05112	1.9e-10		TKL_group2_multiple					PF00069	Protein kinase domain	hypothetical protein
AALT_g10286	2.05564	2.36e-11	CE4						PF01522	Polysaccharide deacetylase	carbohydrate esterase family 4 protein
AALT_g6615	2.05577	9.42e-05							PF08386,PF00561	TAP-like protein,alpha/beta hydrolase fold	alpha/beta-hydrolase
AALT_g9958	2.05594	4.72e-15							PF13640	2OG-Fe(II) oxygenase superfamily	oxidoreductase domain containing protein
AALT_g10764	2.05831	0.0106327									hypothetical protein
AALT_g1175	2.06018	3.49e-20							PF01399	PCI domain	COP9 signalosome complex subunit 2
AALT_g5139	2.06085	2.71e-16									hypothetical protein
AALT_g6439	2.06106	5.59e-12				2.A.3			PF00324	Amino acid permease	amino acid permease
AALT_g855	2.06293	5.33e-09									hypothetical protein
AALT_g1172	2.06433	6.31e-14	AA3						PF05199,PF00732	GMC oxidoreductase,GMC oxidoreductase	GMC oxidoreductase
AALT_g11986	2.06665	1.96e-05							PF03184	DDE superfamily endonuclease	hypothetical protein
AALT_g11621	2.06805	1.34e-09							PF06985	Heterokaryon incompatibility protein (HET)	Heterokaryon incompatibility protein 6, OR allele
AALT_g8741	2.06824	4.06e-13				3.B.1			PF01039	Carboxyl transferase domain	methylmalonyl-CoA carboxyltransferase 12S subunit
AALT_g5035	2.06891	5.87e-09							PF11951	Fungal specific transcription factor domain	hypothetical protein
AALT_g2444	2.07288	0.000358859									hypothetical protein
AALT_g6304	2.07534	3.64e-11							PF06420	Mitochondrial genome maintenance MGM101	mitochondrial genome maintenance protein MGM101
AALT_g392	2.07595	3.22e-15							PF01753	MYND finger	Ankyrin repeat and MYND domain-containing protein 2, partial
AALT_g3872	2.08141	3e-17							PF13883	Pyridoxamine 5'-phosphate oxidase	FMN-binding split barrel-related protein
AALT_g7246	2.08388	2.16e-16									P-loop containing nucleoside triphosphate hydrolase
AALT_g11197	2.08404	6.95e-08									hypothetical protein
AALT_g11964	2.08461	0.000754089							PF01370	NAD dependent epimerase/dehydratase family	aldehyde reductase II
AALT_g2970	2.08696	0.0155277									hypothetical protein
AALT_g10732	2.09066	3.86e-16							PF12697	Alpha/beta hydrolase family	putative prolyl aminopeptidase protein
AALT_g11670	2.0929	9.48e-15							PF00657	GDSL-like Lipase/Acylhydrolase	GDSL-like Lipase/Acylhydrolase family protein
AALT_g7327	2.0933	2.07e-17							PF00328	Histidine phosphatase superfamily (branch 2)	Histidine phosphatase superfamily clade-2
AALT_g12011	2.09367	2.17e-16									hypothetical protein
AALT_g2734	2.09435	4.19e-09							PF07690	Major Facilitator Superfamily	MFS transporter
AALT_g6577	2.09535	0.00542221		CAMK_group6_multiple					PF00069	Protein kinase domain	calcium/calmodulin dependent protein kinase
AALT_g1873	2.09783	4.87e-19							PF00789	UBX domain	UBX domain-containing protein
AALT_g6757	2.09874	2.67e-05							PF09347	Domain of unknown function (DUF1989)	protein of unknown function DUF1989
AALT_g1191	2.10014	1.33e-18							PF01399,PF10602	PCI domain,26S proteasome subunit RPN7	COP9 signalosome subunit 1
AALT_g8014	2.10043	4.2e-10							PF00246	Zinc carboxypeptidase	carboxypeptidase 2
AALT_g7143	2.10108	4.85e-14							PF00583	Acetyltransferase (GNAT) family	hypothetical protein
AALT_g5010	2.1031	6.82e-10									hypothetical protein
AALT_g10454	2.10556	7.29e-13							PF11563	Protoglobin	Globin-like protein
AALT_g7980	2.10953	1.25e-09									hypothetical protein
AALT_g10250	2.11077	9.88e-13							PF00561	alpha/beta hydrolase fold	alpha/beta hydrolase fold protein
AALT_g1055	2.1138	0.00031604	GH47						PF01532	Glycosyl hydrolase family 47	alpha-mannosidase IC
AALT_g9393	2.1147	1.49e-06						PHI	PF00106	short chain dehydrogenase	putative short chain dehydrogenase reductase family protein
AALT_g1820	2.11529	2.27e-05							PF00294	pfkB family carbohydrate kinase	PREDICTED: ketohexokinase-like, partial
AALT_g8329	2.11571	3.33e-13									uncharacterized protein FFUJ_12833
AALT_g9685	2.11704	2.27e-17							PF12697	Alpha/beta hydrolase family	alpha beta hydrolase fold protein
AALT_g4985	2.11818	6.01e-14							PF04389	Peptidase family M28	leucyl aminopeptidase
AALT_g7241	2.11829	3.28e-12							PF11951	Fungal specific transcription factor domain	hypothetical protein
AALT_g11878	2.1209	0.00676926							PF04082	Fungal specific transcription factor domain	C6 transcription factor
AALT_g4149	2.12493	5.1e-11							PF00107,PF04828,PF07690	Zinc-binding dehydrogenase,Glutathione-dependent formaldehyde-activating enzyme,Major Facilitator Superfamily	MFS transporter
AALT_g203	2.12731	0.0133163							PF00378	Enoyl-CoA hydratase/isomerase	enoyl-CoA hydratase
AALT_g7937	2.12841	2.1e-07							PF06985	Heterokaryon incompatibility protein (HET)	Heterokaryon incompatibility protein 6, OR allele
AALT_g10222	2.13082	1.29e-08							PF12311	Protein of unknown function (DUF3632)	hypothetical protein
AALT_g10484	2.13228	0.000256006							PF09792	Ubiquitin 3 binding protein But2 C-terminal domain	Ubiquitin 3 binding protein But2
AALT_g3566	2.13677	1.08e-10									hypothetical protein
AALT_g9059	2.14543	3.36e-20				9.A.15			PF04109	Autophagy protein Apg9	membrane protein Gsa14p
AALT_g4880	2.14875	0.000290976							PF00561	alpha/beta hydrolase fold	related to haloacetate dehalogenase H-1
AALT_g10982	2.15182	8.45e-05									unnamed protein product
AALT_g2684	2.15269	1.43e-07				2.A.1			PF07690	Major Facilitator Superfamily	MFS transporter, putative
AALT_g462	2.15613	8.53e-05									transcription factor Zn, C2H2
AALT_g4679	2.15662	1.14e-13									Alcohol dehydrogenase superfamily zinc-containing
AALT_g2700	2.15738	4.17e-17				2.A.1			PF00083	Sugar (and other) transporter	D-xylose-proton symporter
AALT_g11835	2.15768	0.0153568							PF13489	Methyltransferase domain	S-adenosyl-L-methionine-dependent methyltransferase
AALT_g2736	2.15788	1.19e-12									Hsp70 family protein
AALT_g3755	2.16138	3.49e-17									hypothetical protein
AALT_g4197	2.16176	6.44e-19							PF09351	Domain of unknown function (DUF1993)	hypothetical protein
AALT_g5024	2.16424	6.33e-10					secreted				putative snoal-like polyketide cyclase family protein
AALT_g4585	2.16711	3.24e-15									hypothetical protein
AALT_g11439	2.16732	0.000358716									hypothetical protein
AALT_g1109	2.16904	0.00243159									hypothetical protein
AALT_g7384	2.17614	1.29e-15									Acyl-CoA N-acyltransferase
AALT_g7925	2.17728	4.17e-09							PF02668	Taurine catabolism dioxygenase TauD, TfdA family	related to TfdA family oxidoreductase
AALT_g10775	2.17778	1.41e-16		CAMK_group3_multiple					PF00069,PF00067	Protein kinase domain,Cytochrome P450	benzoate 4-monooxygenase cytochrome P450
AALT_g918	2.17872	9.62e-13							PF00264	Common central domain of tyrosinase	monoxygenase
AALT_g7542	2.17894	0.0197793									hypothetical protein
AALT_g1752	2.18176	0.000102369									hypothetical protein
AALT_g8977	2.18343	1.97e-12									hypothetical protein
AALT_g3489	2.18565	9.46e-05					secreted				hypothetical protein
AALT_g4363	2.18745	1.53e-18							PF03641	Possible lysine decarboxylase	lysine decarboxylase-like protein
AALT_g10336	2.18781	3.91e-10							PF10544	T5orf172 domain	hypothetical protein
AALT_g11647	2.18878	3.79e-18									hypothetical protein
AALT_g503	2.18999	1.34e-15				2.A.67			PF03169	OPT oligopeptide transporter protein	oligonucleotide transporter
AALT_g11481	2.19421	1.7e-08							PF01565,PF08031	FAD binding domain,Berberine and berberine like	glucooligosaccharide oxidase, putative
AALT_g1466	2.19453	0.00392086							PF09995	Uncharacterized protein conserved in bacteria (DUF2236)	uncharacterized protein FFUJ_00037
AALT_g1840	2.19457	4.93e-22						PHI	PF14306,PF01747,PF01583	PUA-like domain,ATP-sulfurylase,Adenylylsulphate kinase	sulfate adenylyltransferase
AALT_g5166	2.19578	2.23e-22						PHI	PF00464	Serine hydroxymethyltransferase	serine hydroxymethyltransferase
AALT_g3980	2.1961	2.02e-13							PF03372	Endonuclease/Exonuclease/phosphatase family	EndonucleaseExonucleasephosphatase family protein
AALT_g473	2.19665	5.48e-06							PF00067	Cytochrome P450	Pisatin demethylase-like protein
AALT_g8607	2.19672	1.01e-14							PF13664,PF04082	Domain of unknown function (DUF4149),Fungal specific transcription factor domain	hypothetical protein
AALT_g10079	2.20225	6.71e-06									hypothetical protein
AALT_g2446	2.20455	2.16e-12									hypothetical protein
AALT_g2305	2.20493	4.21e-05									hypothetical protein
AALT_g8189	2.20505	1.08e-18							PF00067	Cytochrome P450	putative afln vera monooxygenase protein
AALT_g11616	2.20944	1.07e-07							PF00145	C-5 cytosine-specific DNA methylase	S-adenosyl-L-methionine-dependent methyltransferase
AALT_g3830	2.21066	1.65e-20							PF00155	Aminotransferase class I and II	kynurenine-oxoglutarate transaminase 1, mitochondrial precursor
AALT_g4030	2.21396	1.43e-07							PF06985	Heterokaryon incompatibility protein (HET)	heterokaryon incompatibility protein
AALT_g5138	2.21431	4.6e-21							PF14497	Glutathione S-transferase, C-terminal domain	hypothetical protein
AALT_g2374	2.21469	4.89e-16									Uncharacterized protein SAPIO_CDS7829
AALT_g1061	2.2157	0.00474224							PF01344	Kelch motif	kelch repeat-containing protein
AALT_g701	2.221	0.00280222							PF00350	Dynamin family	hypothetical protein
AALT_g749	2.22214	1.54e-12							PF00144	Beta-lactamase	beta-lactamase family protein
AALT_g2677	2.22265	4.12e-15							PF03600	Citrate transporter	arsenite efflux transporter ArsB-like
AALT_g9064	2.22485	2.96e-24							PF01145	SPFH domain / Band 7 family	flotillin domain containing protein
AALT_g1865	2.22671	7.56e-05									related to small s protein
AALT_g2797	2.23168	5.8e-25							PF03572	Peptidase family S41	Peptidase family S41
AALT_g456	2.23265	5.47e-18				2.A.3			PF00324	Amino acid permease	tryptophan permease
AALT_g2405	2.23345	1.03e-21							PF01227	GTP cyclohydrolase I	GTP cyclohydrolase I
AALT_g11200	2.23485	7.52e-08							PF00856	SET domain	SET domain containing protein
AALT_g6945	2.23846	3.81e-06									rna polymerase ii mediator complex component
AALT_g8635	2.24369	2.27e-20			Zn_clus				PF04082,PF00172	Fungal specific transcription factor domain,Fungal Zn(2)-Cys(6) binuclear cluster domain	related to nitrate assimilation regulatory protein nirA
AALT_g10314	2.24509	1.94e-19							PF00583	Acetyltransferase (GNAT) family	acetyltransferase GNAT family
AALT_g7039	2.24643	5.39e-06							PF00144	Beta-lactamase	beta-lactamase family protein
AALT_g6987	2.24782	0.000491441									hypothetical protein
AALT_g3240	2.25223	0.000154392							PF07519	Tannase and feruloyl esterase	feruloyl esterase B precursor
AALT_g716	2.25285	0.000281027							PF01370	NAD dependent epimerase/dehydratase family	hypothetical protein
AALT_g10582	2.25755	4.34e-19							PF12223	Protein of unknown function (DUF3602)	Protein of unknown function DUF3602
AALT_g7576	2.262	0.00124044									hypothetical protein
AALT_g10509	2.26342	0.00160579									hypothetical protein
AALT_g8197	2.26519	2.25e-09							PF06985	Heterokaryon incompatibility protein (HET)	Heterokaryon incompatibility
AALT_g10423	2.26719	1.28e-21									F-box and wd40 domain protein
AALT_g6983	2.26748	2.14e-20							PF08510	PIG-P	putative gpi- c transferase subunit p protein
AALT_g7881	2.271	1.42e-07							PF03022	Major royal jelly protein	major royal jelly protein
AALT_g2123	2.27171	4.3e-17							PF05277	Protein of unknown function (DUF726)	DUF726-domain-containing protein
AALT_g3796	2.27574	6.08e-16							PF00271,PF00176	Helicase conserved C-terminal domain,SNF2 family N-terminal domain	SNF2 family helicase
AALT_g10774	2.27685	3.04e-13							PF12695	Alpha/beta hydrolase family	putative platelet-activating factor acetylhydrolase
AALT_g489	2.27736	2.32e-11									C6 zinc finger domain protein
AALT_g12016	2.28015	6.8e-09				3.A.1			PF00664	ABC transporter transmembrane region	heavy metal tolerance protein precursor
AALT_g6559	2.28545	1.9e-07							PF00106	short chain dehydrogenase	putative short chain dehydrogenase protein
AALT_g10279	2.28647	4.01e-15	CE10						PF07859	alpha/beta hydrolase fold	lipase
AALT_g5582	2.28736	1.86e-07							PF12697	Alpha/beta hydrolase family	GPI inositol-deacylase PGAP1-like
AALT_g11112	2.28966	5.97e-13									HET domain protein, partial
AALT_g953	2.2933	1.34e-09							PF07942	N2227-like protein	Uncharacterized protein SAPIO_CDS1521
AALT_g1105	2.29455	1.22e-18							PF00179	Ubiquitin-conjugating enzyme	ubiquitin-conjugating enzyme
AALT_g5837	2.29555	4.56e-17	GT34						PF00067	Cytochrome P450	Cytochrome P450 67
AALT_g11631	2.29745	0.000466055									hypothetical protein
AALT_g10223	2.29949	4.13e-09									protocatechuate dioxygenase
AALT_g2329	2.30144	2.3e-19							PF03398	Regulator of Vps4 activity in the MVB pathway	Increased sodium tolerance protein 1
AALT_g11138	2.30221	1.01e-07							PF12937	F-box-like	hypothetical protein
AALT_g1922	2.30328	2.28e-10							PF00023,PF12796	Ankyrin repeat,Ankyrin repeats (3 copies)	PREDICTED: ankyrin repeat domain-containing protein 50-like
AALT_g5901	2.308	6.1e-25									hypothetical protein
AALT_g7172	2.31188	1.52e-05									hypothetical protein
AALT_g11583	2.31825	8.33e-07							PF03055	Retinal pigment epithelial membrane protein	beta-carotene 15
AALT_g5597	2.3197	3.31e-19							PF13476	AAA domain	DNA repair protein rad50
AALT_g10173	2.32224	2.25e-07	AA3						PF00732,PF05199	GMC oxidoreductase,GMC oxidoreductase	choline dehydrogenase
AALT_g6119	2.328	1.71e-09									Zn2/Cys6 DNA-binding protein
AALT_g945	2.33566	0.00787149							PF05368	NmrA-like family	uncharacterized protein FFUJ_02152
AALT_g10278	2.34066	1.51e-13							PF07247	Alcohol acetyltransferase	Alcohol acetyltransferase, partial
AALT_g1207	2.34552	0.00135898									glycoside hydrolase family 16 protein
AALT_g11211	2.35077	3.17e-11							PF11807	Domain of unknown function (DUF3328)	hypothetical protein
AALT_g4579	2.35079	5.34e-06									hypothetical protein
AALT_g4243	2.35283	2.76e-25							PF03366,PF00097	YEATS family,Zinc finger, C3HC4 type (RING finger)	putative yeats family protein
AALT_g2641	2.35512	0.022539									hypothetical protein
AALT_g2945	2.35702	2.06e-15									ankyrin
AALT_g7779	2.3571	1.3e-15							PF13462	Thioredoxin	Thioredoxin-like protein, partial
AALT_g4510	2.3638	2.9e-16	CBM20						PF00686,PF00128	Starch binding domain,Alpha amylase, catalytic domain	carbohydrate-binding module family 20 protein
AALT_g4893	2.36833	1.15e-06							PF00226	DnaJ domain	molecular chaperone DnaJ
AALT_g5930	2.37138	1.7e-24									hypothetical protein
AALT_g5828	2.37194	1.31e-19									RNA exonuclease 3
AALT_g10652	2.37349	0.000691742							PF01494	FAD binding domain	Zeaxanthin epoxidase, chloroplastic
AALT_g7296	2.38109	1.66e-16									hypothetical protein
AALT_g3657	2.38162	7.69e-18									hypothetical protein
AALT_g430	2.3835	8.67e-20									hypothetical protein
AALT_g9370	2.3846	5.04e-16							PF01302	CAP-Gly domain	tubulin-specific chaperone E
AALT_g11417	2.38701	1.45e-11							PF00271,PF08658,PF00176	Helicase conserved C-terminal domain,Rad54 N terminal,SNF2 family N-terminal domain	helicase swr1
AALT_g2730	2.38763	8.17e-22						PHI	PF16197,PF00550,PF14765,PF08242,PF00107,PF00698,PF08659,PF02801,PF00109	Ketoacyl-synthetase C-terminal extension,Phosphopantetheine attachment site,Polyketide synthase dehydratase,Methyltransferase domain,Zinc-binding dehydrogenase,Acyl transferase domain,KR domain,Beta-ketoacyl synthase, C-terminal domain,Beta-ketoacyl synthase, N-terminal domain	polyketide synthase PksD
AALT_g5974	2.39702	0.0100018									hypothetical protein
AALT_g1081	2.39732	3.57e-17							PF07690	Major Facilitator Superfamily	hypothetical protein
AALT_g710	2.4005	0.00602375					secreted				IDI-2 precursor
AALT_g11620	2.40254	5.79e-21							PF00082	Subtilase family	putative intracellular serine protease protein
AALT_g7252	2.40625	4.23e-07									hypothetical protein
AALT_g7487	2.40831	1.65e-12				2.A.1		PHI	PF07690	Major Facilitator Superfamily	MFS transporter
AALT_g6497	2.41692	2.33e-19									hypothetical protein
AALT_g2577	2.42043	3.15e-13							PF00106	short chain dehydrogenase	aflatoxin biosynthesis ketoreductase nor-1
AALT_g8724	2.42228	1.14e-12							PF07063	Domain of unknown function (DUF1338)	duf1338 domain protein
AALT_g1921	2.42256	2.38e-10							PF01476	LysM domain	LysM domain protein
AALT_g10182	2.42522	6.53e-11							PF00171	Aldehyde dehydrogenase family	aldehyde dehydrogenase X, mitochondrial precursor
AALT_g5025	2.42644	1.42e-21									hypothetical protein
AALT_g10607	2.42957	8.67e-06									hypothetical protein
AALT_g10460	2.43658	1.6e-09							PF06985	Heterokaryon incompatibility protein (HET)	unnamed protein product
AALT_g10425	2.43729	1.86e-24						PHI	PF08267,PF01717	Cobalamin-independent synthase, N-terminal domain,Cobalamin-independent synthase, Catalytic domain	5-methyltetrahydropteroyltriglutamate-homocysteine methyltransferase
AALT_g10100	2.43837	2.58e-19							PF00106	short chain dehydrogenase	short-chain dehydrogenase/reductase
AALT_g10451	2.43891	3.47e-07							PF14832	Putative oxalocrotonate tautomerase enzyme	Tautomerase
AALT_g11393	2.43967	9.02e-11							PF14479	Prion-inhibition and propagation	hypothetical protein
AALT_g8588	2.44183	8.6e-17							PF02970	Tubulin binding cofactor A	tubulin-specific chaperone Rbl2
AALT_g3598	2.44522	2.73e-08							PF09362	Domain of unknown function (DUF1996)	putative carbohydrate-binding module family 1 protein
AALT_g4887	2.44522	5.22e-17									lysR family regulatory protein
AALT_g10391	2.44612	0.00481481							PF07690	Major Facilitator Superfamily	major facilitator superfamily transporter
AALT_g914	2.44942	6.32e-06							PF00264	Common central domain of tyrosinase	monoxygenase
AALT_g528	2.44981	8.64e-14							PF16507,PF11919,PF16547	Proteasome-substrate-size regulator, mid region,Domain of unknown function (DUF3437),Proteasome-substrate-size regulator, N-terminal	proteasome activator subunit 4
AALT_g2487	2.45361	1.35e-23							PF00400,PF12937	WD domain, G-beta repeat,F-box-like	sulfur metabolite repression control protein SconB
AALT_g5524	2.45751	5.57e-21							PF04828	Glutathione-dependent formaldehyde-activating enzyme	putative glutathione-dependent formaldehyde-activating protein
AALT_g1824	2.46537	5.95e-11							PF01370	NAD dependent epimerase/dehydratase family	putative NAD dependent epimerase/dehydratase
AALT_g2216	2.46617	0.0022793									hypothetical protein
AALT_g8504	2.46772	1.4e-21							PF05686	Glycosyl transferase family 90	DUF821 domain-containing protein
AALT_g3207	2.46788	5.77e-21									hypothetical protein
AALT_g8071	2.47173	1.75e-11									hypothetical protein
AALT_g2733	2.47402	3.11e-25							PF07247	Alcohol acetyltransferase	uncharacterized protein FFUJ_00754
AALT_g3403	2.47407	1.6e-08									hypothetical protein
AALT_g1999	2.47706	0.00209889							PF02449	Beta-galactosidase	glycoside hydrolase family 35 protein
AALT_g8774	2.47893	2.51e-25							PF00004	ATPase family associated with various cellular activities (AAA)	putative aaa family protein
AALT_g12017	2.47953	0.000756761									hypothetical protein
AALT_g11031	2.48252	6.12e-08									hypothetical protein
AALT_g9774	2.4828	2.81e-06									hypothetical protein
AALT_g655	2.4835	9.34e-19							PF00676	Dehydrogenase E1 component	2-oxoisovalerate dehydrogenase subunit alpha, mitochondrial precursor
AALT_g4426	2.48962	2.73e-07									hypothetical protein
AALT_g8510	2.49323	7.08e-29							PF05193	Peptidase M16 inactive domain	insulin-degrading enzyme
AALT_g8896	2.49349	4.1e-26							PF00097,PF00899	Zinc finger, C3HC4 type (RING finger),ThiF family	NEDD8-activating enzyme E1 regulatory subunit
AALT_g7475	2.49417	8.98e-13							PF02458	Transferase family	Omega-hydroxypalmitate O-feruloyl transferase
AALT_g10436	2.49899	7.29e-16							PF06985	Heterokaryon incompatibility protein (HET)	hypothetical protein
AALT_g7025	2.49939	2.94e-05			Zn_clus				PF00172,PF11951	Fungal Zn(2)-Cys(6) binuclear cluster domain,Fungal specific transcription factor domain	putative c6 transcription protein
AALT_g1827	2.50377	0.00202395									hypothetical protein
AALT_g3974	2.5083	4.81e-20									duf300 domain-containing protein
AALT_g10042	2.50844	0.000814145									hypothetical protein
AALT_g10312	2.51245	1.67e-16									hypothetical protein
AALT_g3567	2.51281	4.23e-16									hypothetical protein
AALT_g10084	2.52238	5.96e-22							PF00583	Acetyltransferase (GNAT) family	acetyltransferase
AALT_g11394	2.52548	3.41e-11					secreted				hypothetical protein
AALT_g8450	2.52765	1.59e-18							PF12612	Tubulin folding cofactor D C terminal	beta-tubulin cofactor d
AALT_g6554	2.52797	9.94e-05									chorismate mutase
AALT_g5115	2.53027	0.00363212							PF12695	Alpha/beta hydrolase family	hypothetical protein
AALT_g2058	2.53086	1.66e-26				3.A.25			PF00240	Ubiquitin family	neural precursor cell expressed
AALT_g10485	2.53201	2.19e-06									hypothetical protein
AALT_g1637	2.53768	0.000328643							PF12695	Alpha/beta hydrolase family	alpha/beta-Hydrolase
AALT_g9027	2.55004	1.02e-28							PF01399	PCI domain	COP9 subunit 3
AALT_g5034	2.55422	3.59e-14				2.A.39			PF02133	Permease for cytosine/purines, uracil, thiamine, allantoin	purine-cytosine permease FCY21
AALT_g2943	2.55464	1.15e-11									C2H2 type zinc finger containing protein
AALT_g6725	2.55801	3.86e-30				3.A.16			PF09288,PF00179	Fungal ubiquitin-associated domain,Ubiquitin-conjugating enzyme	ubiquitin-conjugating enzyme E2-24 kDa
AALT_g11925	2.55826	0.0012899									hypothetical protein
AALT_g957	2.55856	0.0143351									hypothetical protein
AALT_g2584	2.5594	2.5e-22							PF00264	Common central domain of tyrosinase	tyrosinase central domain protein
AALT_g7245	2.56006	1.16e-28	AA1			2.A.108			PF07731,PF07732,PF00394	Multicopper oxidase,Multicopper oxidase,Multicopper oxidase	laccase
AALT_g6687	2.56141	1.12e-19							PF13472	GDSL-like Lipase/Acylhydrolase family	fibronectin type III domain protein
AALT_g501	2.56245	2.35e-26							PF00644,PF00179	Poly(ADP-ribose) polymerase catalytic domain,Ubiquitin-conjugating enzyme	ubiquitin-conjugating enzyme E2 Q2
AALT_g11816	2.56345	8.28e-08									hypothetical protein
AALT_g5190	2.56497	3.57e-10							PF08240,PF00107	Alcohol dehydrogenase GroES-like domain,Zinc-binding dehydrogenase	oxidoreductase
AALT_g7951	2.56535	7.67e-18							PF00144	Beta-lactamase	beta-lactamase family protein
AALT_g6073	2.57109	2.99e-27							PF02668,PF00136,PF03104,PF08490	Taurine catabolism dioxygenase TauD, TfdA family,DNA polymerase family B,DNA polymerase family B, exonuclease domain,Domain of unknown function (DUF1744)	DNA polymerase epsilon catalytic subunit A
AALT_g8537	2.57295	6.5e-20							PF05368	NmrA-like family	isoflavone reductase family protein
AALT_g5907	2.57495	5.25e-07							PF11927	Protein of unknown function (DUF3445)	Protein of unknown function DUF3445
AALT_g6112	2.57807	2.13e-17							PF00248	Aldo/keto reductase family	hypothetical protein
AALT_g8002	2.58563	0.000281991									putative zinc-dependent metalloprotease
AALT_g5927	2.5879	5.61e-17							PF00501	AMP-binding enzyme	ochratoxin a non-ribosomal peptide synthetase
AALT_g1469	2.58868	0.00153063							PF13847	Methyltransferase domain	methyltransferase
AALT_g15	2.59307	4.23e-26						PHI	PF04675,PF01068,PF16589,PF04679	DNA ligase N terminus,ATP dependent DNA ligase domain,BRCT domain, a BRCA1 C-terminus domain,ATP dependent DNA ligase C terminal region	DNA ligase 4
AALT_g10988	2.59392	6.01e-18							PF14388	Domain of unknown function (DUF4419)	hypothetical protein
AALT_g11735	2.59765	1.31e-07							PF05193	Peptidase M16 inactive domain	insulin-degrading enzyme
AALT_g10871	2.59832	5.06e-05									hypothetical protein
AALT_g1930	2.60038	1.8e-06							PF08241	Methyltransferase domain	PREDICTED: sterol 24-C-methyltransferase-like
AALT_g5527	2.60087	2.11e-33					secreted				hypothetical protein
AALT_g7938	2.60106	3.77e-21							PF04607	Region found in RelA / SpoT proteins	uncharacterized protein FFUJ_00330
AALT_g1621	2.60112	5.9e-17									Six-bladed beta-propeller, TolB-like protein
AALT_g8176	2.60571	1.02e-17							PF13577	SnoaL-like domain	hypothetical protein
AALT_g7851	2.61188	0.000152447							PF13013	F-box-like domain	hypothetical protein
AALT_g8185	2.61257	3.95e-17	CE4				secreted		PF01522	Polysaccharide deacetylase	chitin deacetylase
AALT_g8614	2.61281	1.99e-06							PF01231	Indoleamine 2,3-dioxygenase	indoleamine 2,3-dioxygenase beta type
AALT_g4054	2.6154	2.26e-08									putative six-bladed beta-propeller -like protein
AALT_g12015	2.61598	2.16e-14				3.A.1			PF00664,PF00005	ABC transporter transmembrane region,ABC transporter	heavy metal tolerance protein precursor
AALT_g4784	2.61709	3.78e-10							PF03169	OPT oligopeptide transporter protein	OPT oligopeptide transporter
AALT_g4693	2.62269	0.00498763							PF00106	short chain dehydrogenase	retinol dehydrogenase 12
AALT_g10980	2.62364	5.15e-05			Zn_clus				PF00172,PF11951	Fungal Zn(2)-Cys(6) binuclear cluster domain,Fungal specific transcription factor domain	C6 zinc finger domain protein
AALT_g686	2.62659	9.66e-29							PF12044	Putative peptidase family	zinc metalloproteinase
AALT_g3235	2.62816	5.5e-05							PF06766	Fungal hydrophobin	hypothetical protein
AALT_g2410	2.63002	2.86e-12				3.A.1		PHI	PF06422,PF01061,PF00005	CDR ABC transporter,ABC-2 type transporter,ABC transporter	ABC transporter
AALT_g2769	2.63062	9.87e-14									hypothetical protein
AALT_g11776	2.63187	1.38e-10					secreted				hypothetical protein
AALT_g7868	2.63309	8.36e-25							PF01399	PCI domain	COP9 signalosome complex subunit 4
AALT_g151	2.63369	1.28e-32							PF00004	ATPase family associated with various cellular activities (AAA)	putative atpase aaa+ type core protein
AALT_g6199	2.64111	0.000236267							PF01565	FAD binding domain	FAD binding domain containing protein
AALT_g10277	2.6415	3.5e-23				2.A.1			PF07690	Major Facilitator Superfamily	siderophore iron transporter mirB
AALT_g9839	2.64681	3.73e-16							PF03537	Glycoside-hydrolase family GH114	endo alpha-1,4 polygalactosaminidase precusor
AALT_g5370	2.65235	3.46e-09							PF06985	Heterokaryon incompatibility protein (HET)	unnamed protein product
AALT_g7988	2.65839	4.97e-18		CAMK_group6_multiple					PF00069	Protein kinase domain	hypothetical protein
AALT_g9405	2.66225	1.48e-29							PF00144	Beta-lactamase	beta-lactamase/transpeptidase-like protein
AALT_g1743	2.66949	1.4e-26							PF00067	Cytochrome P450	cytochrome P450 46A1
AALT_g919	2.66956	3.46e-16							PF06985	Heterokaryon incompatibility protein (HET)	hypothetical protein
AALT_g7811	2.67021	1.18e-10							PF07690	Major Facilitator Superfamily	Major Facilitator Superfamily protein
AALT_g3150	2.67134	0.000393601									alpha/beta hydrolase, putative
AALT_g6397	2.67624	8.93e-30							PF17109	fungal STAND N-terminal Goodbye domain	hypothetical protein
AALT_g8421	2.67631	0.00308509									hypothetical protein
AALT_g10002	2.6767	1.76e-18									related to small s protein
AALT_g12012	2.67695	1.08e-16									transcription factor bZIP
AALT_g3370	2.67751	2.52e-32							PF00067	Cytochrome P450	putative cytochrome P450
AALT_g11218	2.67839	0.00147795							PF01073	3-beta hydroxysteroid dehydrogenase/isomerase family	aldehyde reductase
AALT_g1177	2.68189	8.12e-20							PF12464,PF14602,PF00132	Maltose acetyltransferase,Hexapeptide repeat of succinyl-transferase,Bacterial transferase hexapeptide (six repeats)	galactoside O-acetyltransferase
AALT_g10613	2.6821	2.71e-29							PF15891	Nucleoside 2-deoxyribosyltransferase like	uncharacterized protein FFUJ_12354
AALT_g9424	2.68562	1.14e-26							PF10021	Uncharacterized protein conserved in bacteria (DUF2263)	hypothetical protein
AALT_g4143	2.68825	2.44e-10									hypothetical protein
AALT_g12018	2.69106	0.000155783				3.A.3			PF00122,PF13246,PF00690	E1-E2 ATPase,Cation transport ATPase (P-type),Cation transporter/ATPase, N-terminus	plasma membrane calcium-transporting ATPase 2
AALT_g9674	2.6989	6.04e-31							PF02877,PF00533,PF05406,PF00644	Poly(ADP-ribose) polymerase, regulatory domain,BRCA1 C Terminus (BRCT) domain,WGR domain,Poly(ADP-ribose) polymerase catalytic domain	poly polymerase 2 ADP-ribosyltransferase 2
AALT_g11414	2.69963	2.66e-29									hypothetical protein
AALT_g10448	2.70348	0.00288877									hypothetical protein
AALT_g10199	2.70737	2.31e-28							PF13417	Glutathione S-transferase, N-terminal domain	Glutathione S-transferase N-terminal domain protein
AALT_g11235	2.71137	1.89e-26									uncharacterized protein FFUJ_13560
AALT_g3024	2.72132	3e-06	GH28					PHI	PF00295	Glycosyl hydrolases family 28	putative endopolygalacturonase protein
AALT_g1998	2.72239	2.26e-13									hypothetical protein
AALT_g997	2.72257	5.93e-21							PF16508	Second BRCT domain on Nijmegen syndrome breakage protein	DNA damage response protein RcaA
AALT_g3781	2.72345	0.0166878							PF00264	Common central domain of tyrosinase	tyrosinase central domain protein
AALT_g999	2.72691	0.000275872									hypothetical protein
AALT_g3225	2.72961	1.59e-25							PF08031,PF01565	Berberine and berberine like,FAD binding domain	isoamyl alcohol oxidase
AALT_g1639	2.73102	2.36e-23							PF00144	Beta-lactamase	beta-lactamase/transpeptidase-like protein
AALT_g10737	2.73104	2.56e-18									unnamed protein product
AALT_g12033	2.73886	1.3e-09							PF05193,PF00675,PF16187	Peptidase M16 inactive domain,Insulinase (Peptidase family M16),Middle or third domain of peptidase_M16	insulin-degrading enzyme
AALT_g5627	2.74337	3e-27							PF01399	PCI domain	COP9 signalosome subunit 7 (CsnG)
AALT_g600	2.74778	1.41e-17				3.A.1		PHI	PF01061,PF06422,PF14510,PF00005	ABC-2 type transporter,CDR ABC transporter,ABC-transporter extracellular N-terminal,ABC transporter	ABC transporter CDR4
AALT_g6150	2.74812	1.18e-27							PF00291,PF00571	Pyridoxal-phosphate dependent enzyme,CBS domain	cystathionine beta-synthase
AALT_g2367	2.75	1.28e-25							PF01565,PF08031	FAD binding domain,Berberine and berberine like	FAD binding domain-containing protein
AALT_g6744	2.75011	2.59e-36						PHI	PF03931,PF01466	Skp1 family, tetramerisation domain,Skp1 family, dimerisation domain	S-phase kinase-associated protein 1A
AALT_g4874	2.75273	5.64e-16							PF01428	AN1-like Zinc finger	AN1 zinc finger protein
AALT_g389	2.7536	3.43e-06									hypothetical protein
AALT_g3528	2.75445	5.94e-09				2.A.1			PF07690	Major Facilitator Superfamily	MFS multidrug transporter
AALT_g6516	2.75662	5.42e-21									hypothetical protein
AALT_g8964	2.75849	2.29e-30							PF01088	Ubiquitin carboxyl-terminal hydrolase, family 1	ubiquitin carboxyl-terminal hydrolase isozyme L3
AALT_g9536	2.76303	1.76e-23							PF00011	Hsp20/alpha crystallin family	Heat shock protein Hsp20
AALT_g10612	2.76994	1.28e-05									hypothetical protein
AALT_g6065	2.77456	9.43e-28							PF10021	Uncharacterized protein conserved in bacteria (DUF2263)	mitochondrial chaperone BCS1, partial
AALT_g11924	2.77927	2.74e-05									hypothetical protein
AALT_g2333	2.78012	5.1e-06							PF07519	Tannase and feruloyl esterase	feruloyl esterase B precursor
AALT_g10435	2.78113	8.2e-06									hypothetical protein
AALT_g11265	2.78275	1.59e-07									Tetratricopeptide-like helical
AALT_g6521	2.7889	4.9e-26							PF12937	F-box-like	hypothetical protein
AALT_g7239	2.79207	9.36e-26			bZIP_1						Basic-leucine zipper (bZIP) transcription factor
AALT_g5824	2.7927	6.53e-23							PF04603	Ran-interacting Mog1 protein	putative ran-interacting mog1 protein
AALT_g7478	2.79439	3.91e-20	AA9						PF00734,PF03443	Fungal cellulose binding domain,Glycosyl hydrolase family 61	endoglucanase II
AALT_g9980	2.79833	9.28e-30							PF00004	ATPase family associated with various cellular activities (AAA)	ATPase AAA+ type core
AALT_g10706	2.79844	2.09e-14							PF00107,PF08240	Zinc-binding dehydrogenase,Alcohol dehydrogenase GroES-like domain	alcohol dehydrogenase
AALT_g6555	2.79844	4.55e-17						PHI	PF13975	gag-polyprotein putative aspartyl protease	hypothetical protein
AALT_g1550	2.80586	7.54e-27							PF00241	Cofilin/tropomyosin-type actin-binding protein	actin monomer binding protein
AALT_g10755	2.80653	1.23e-19									hypothetical protein
AALT_g10145	2.80704	1.03e-18							PF01619	Proline dehydrogenase	carbapenem antibiotics biosynthesis protein carD
AALT_g519	2.81114	5.51e-30					secreted				hypothetical protein
AALT_g9167	2.81574	4.19e-17			Zn_clus				PF00172,PF04082	Fungal Zn(2)-Cys(6) binuclear cluster domain,Fungal specific transcription factor domain	fungal specific transcription factor
AALT_g3841	2.81679	1.95e-26							PF01596	O-methyltransferase	O-methyltransferase family 3
AALT_g1526	2.81779	9.12e-21							PF01124	MAPEG family	glutation S-transferase
AALT_g9602	2.81971	1.95e-13							PF01408	Oxidoreductase family, NAD-binding Rossmann fold	NAD-binding Rossmann fold oxidoreductase family protein
AALT_g8132	2.82224	0.000504378							PF05368	NmrA-like family	Isoflavone reductase like protein P3
AALT_g6637	2.82462	8.58e-32							PF05729,PF17109	NACHT domain,fungal STAND N-terminal Goodbye domain	hypothetical protein
AALT_g10981	2.83056	6.24e-05							PF00106	short chain dehydrogenase	related to alcohol dehydrogenase homolog Bli-4
AALT_g7260	2.83163	1.64e-16							PF02817,PF00364,PF00198	e3 binding domain,Biotin-requiring enzyme,2-oxoacid dehydrogenases acyltransferase (catalytic domain)	branched-chain alpha-keto acid dehydrogenase E2 component
AALT_g2263	2.83307	4.75e-08									hypothetical protein
AALT_g7346	2.8346	2.22e-20									hypothetical protein
AALT_g10716	2.83489	5.42e-20	CE10						PF07859	alpha/beta hydrolase fold	lipase 2
AALT_g668	2.8398	1.27e-26							PF00428	60s Acidic ribosomal protein	60S acidic ribosomal protein P1
AALT_g8944	2.84442	0.0222345	PL1					PHI	PF00544	Pectate lyase	pectate lyase
AALT_g11730	2.84523	3.92e-12							PF00651	BTB/POZ domain	uncharacterized protein FFUJ_09475
AALT_g8976	2.84686	1.32e-12							PF00724	NADH:flavin oxidoreductase / NADH oxidase family	FMN binding oxidoreductase, putative
AALT_g4079	2.84745	3.74e-17									hypothetical protein
AALT_g8751	2.84787	7.67e-22							PF01661	Macro domain	ADP-ribose 1'-phosphate phosphatase
AALT_g4983	2.84939	1.1e-14									hypothetical protein
AALT_g6795	2.85401	2.41e-05									hypothetical protein
AALT_g1032	2.8578	7.9e-09		TKL_group3_multiple					PF00069	Protein kinase domain	protein kinase domain-containing protein
AALT_g2780	2.8594	0.00539106							PF09994	Uncharacterized alpha/beta hydrolase domain (DUF2235)	peptidoglycan binding containing protein
AALT_g7809	2.8603	9.29e-08							PF13561	Enoyl-(Acyl carrier protein) reductase	Enoyl-Acyl carrier protein reductase
AALT_g9711	2.86676	0.00444887									hypothetical protein
AALT_g2285	2.87603	2.61e-16							PF12937	F-box-like	hypothetical protein
AALT_g11992	2.87701	1.28e-13				3.A.3		PHI	PF13246,PF00689,PF00702	Cation transport ATPase (P-type),Cation transporting ATPase, C-terminus,haloacid dehalogenase-like hydrolase	plasma membrane calcium-transporting ATPase 2
AALT_g393	2.88124	4.5e-15							PF06985	Heterokaryon incompatibility protein (HET)	unnamed protein product
AALT_g10083	2.88184	1.31e-28							PF13508	Acetyltransferase (GNAT) domain	uncharacterized protein FFUJ_00263
AALT_g9995	2.88487	3.17e-33									putative gpi anchored protein
AALT_g6944	2.88832	4.53e-10									hypothetical protein
AALT_g10214	2.90145	8.45e-22									hypothetical protein
AALT_g1557	2.91169	1.78e-08							PF00264	Common central domain of tyrosinase	tyrosinase central domain protein
AALT_g3181	2.91255	0.008274									hypothetical protein
AALT_g10280	2.91506	3.89e-42						PHI	PF00550,PF00501,PF08588,PF05141	Phosphopantetheine attachment site,AMP-binding enzyme,Protein of unknown function (DUF1769),Pyoverdine/dityrosine biosynthesis protein	transferase family protein, partial
AALT_g4612	2.91908	3.84e-38						PHI	PF00202	Aminotransferase class-III	4-aminobutyrate aminotransferase (GABA transaminase)
AALT_g4578	2.91964	9.54e-07									hypothetical protein
AALT_g10407	2.92022	3.77e-09							PF01400	Astacin (Peptidase family M12A)	hypothetical protein
AALT_g5008	2.9204	9.31e-15							PF00149	Calcineurin-like phosphoesterase	calcineurin-like phosphoesterase, putative
AALT_g8939	2.92368	1.96e-22							PF00248	Aldo/keto reductase family	hypothetical protein
AALT_g2695	2.92415	0.017479							PF00067	Cytochrome P450	cytochrome P450
AALT_g11458	2.92579	0.00472493		CMGC_group3_multiple					PF00069	Protein kinase domain	putative protein kinase domain-containing protein
AALT_g320	2.93522	1.24e-15							PF00082,PF05922	Subtilase family,Peptidase inhibitor I9	subtilisin-like protease
AALT_g6200	2.93724	2.16e-13							PF06985	Heterokaryon incompatibility protein (HET)	hypothetical protein
AALT_g9488	2.94283	2.63e-29							PF00106	short chain dehydrogenase	putative short chain dehydrogenase protein
AALT_g2228	2.94933	1.2e-16							PF11578	Protein of unknown function (DUF3237)	hypothetical protein
AALT_g4995	2.95388	2.19e-12									hypothetical protein
AALT_g787	2.95709	5.44e-08									hypothetical protein
AALT_g1844	2.96372	2.44e-11					secreted		PF01476	LysM domain	LysM domain-containing protein
AALT_g11706	2.96851	4.15e-24									hypothetical protein
AALT_g8218	2.97067	7.21e-19							PF00271,PF00270,PF16124	Helicase conserved C-terminal domain,DEAD/DEAH box helicase,RecQ zinc-binding	ATP-dependent DNA helicase recQ
AALT_g604	2.97111	1.58e-09									hypothetical protein
AALT_g201	2.97144	0.000688449									putative nmra-like family protein
AALT_g11051	2.9746	1.67e-12									hypothetical protein
AALT_g11976	2.98089	7.99e-08									hypothetical protein
AALT_g1852	2.98188	1.69e-27							PF06985	Heterokaryon incompatibility protein (HET)	hypothetical protein
AALT_g8333	2.9829	1.12e-11									hypothetical protein
AALT_g11712	2.98742	0.00630901	AA9						PF03443	Glycosyl hydrolase family 61	endoglucanase IV precursor
AALT_g627	2.9876	1.74e-23							PF07081	Protein of unknown function (DUF1349)	Uncharacterized protein SAPIO_CDS0068
AALT_g1124	2.99042	6.64e-19									hypothetical protein
AALT_g1052	2.99075	3.84e-25									hypothetical protein
AALT_g922	2.99213	1.15e-08							PF07716	Basic region leucine zipper	hypothetical protein
AALT_g9511	2.99424	6.23e-36							PF12796	Ankyrin repeats (3 copies)	ankyrin
AALT_g10807	2.99609	1.47e-21				2.A.3			PF13520	Amino acid permease	GABA permease, putative
AALT_g469	2.99849	4.32e-40							PF13768,PF08487	von Willebrand factor type A domain,Vault protein inter-alpha-trypsin domain	von Willebrand domain containing protein
AALT_g11506	2.99874	0.00654784					secreted		PF01828	Peptidase A4 family	acid protease
AALT_g9745	3.00167	1.62e-23									hypothetical protein
AALT_g8152	3.00248	4.26e-08									hypothetical protein
AALT_g11212	3.00577	6.85e-31					secreted				hypothetical protein
AALT_g3139	3.00758	8.14e-15							PF12311	Protein of unknown function (DUF3632)	hypothetical protein
AALT_g10808	3.01026	1.16e-11									hypothetical protein
AALT_g7299	3.01273	6.3e-17							PF00646	F-box domain	hypothetical protein
AALT_g11258	3.01983	6.18e-37									hypothetical protein
AALT_g3550	3.02072	6.96e-26									uncharacterized protein FFUJ_05222
AALT_g2371	3.02778	0.00324347									hypothetical protein
AALT_g6955	3.03044	2.98e-19							PF06985	Heterokaryon incompatibility protein (HET)	unnamed protein product
AALT_g7921	3.03413	2.97e-06									NADHP-binding
AALT_g3554	3.03536	4.1e-18	AA9						PF03443	Glycosyl hydrolase family 61	putative family 61 endoglucanase protein
AALT_g394	3.04444	3.68e-14							PF01565	FAD binding domain	FAD binding domain containing protein
AALT_g6608	3.05167	4.09e-15					secreted				hypothetical protein
AALT_g8392	3.05867	1.19e-29									hypothetical protein
AALT_g11266	3.06948	5.9e-26							PF00903	Glyoxalase/Bleomycin resistance protein/Dioxygenase superfamily	4-hydroxyphenylpyruvate dioxygenase
AALT_g6396	3.07011	6.98e-23							PF01544	CorA-like Mg2+ transporter protein	hypothetical protein
AALT_g835	3.07946	1.76e-26							PF13302	Acetyltransferase (GNAT) domain	acetyltransferase
AALT_g7804	3.08372	0.010475									hypothetical protein
AALT_g6522	3.08393	4e-15							PF01370	NAD dependent epimerase/dehydratase family	NAD(P)-binding protein
AALT_g9217	3.08498	2.19e-28							PF12796	Ankyrin repeats (3 copies)	ankyrin repeat protein
AALT_g4358	3.09305	0.0216891							PF03328	HpcH/HpaI aldolase/citrate lyase family	2,4-dihydroxyhept-2-ene-1,7-dioic acid aldolase
AALT_g5279	3.09348	1.39e-07									hypothetical protein
AALT_g2739	3.09359	2.05e-36							PF06999	Sucrase/ferredoxin-like	sucrase/ferredoxin domain containing protein
AALT_g185	3.09359	0.0168623							PF03372	Endonuclease/Exonuclease/phosphatase family	Endonuclease/Exonuclease/phosphatase family protein
AALT_g4107	3.09403	3.3e-14	AA7						PF01565	FAD binding domain	putative fad linked oxidase-like protein
AALT_g1060	3.09554	1.91e-41							PF12697	Alpha/beta hydrolase family	alpha/beta-hydrolase
AALT_g5880	3.09854	0.00167277									unnamed protein product
AALT_g5563	3.10269	2.56e-36							PF01717	Cobalamin-independent synthase, Catalytic domain	vitamin-B12 independent methionine synthase
AALT_g11722	3.11523	0.0204843									hypothetical protein
AALT_g9792	3.11645	0.00221152									hypothetical protein
AALT_g8160	3.11835	3.85e-13							PF00067	Cytochrome P450	benzoate 4-monooxygenase cytochrome P450
AALT_g9650	3.11857	1.78e-06					secreted		PF00190	Cupin	spherulin 1a precursor
AALT_g5832	3.12168	1.59e-16							PF10685	Stress-induced bacterial acidophilic repeat motif	putative conidiation-specific family protein
AALT_g11046	3.12374	4.96e-12									hypothetical protein
AALT_g6180	3.12542	9.5e-07									hypothetical protein
AALT_g2978	3.12671	2.54e-05									acetylhydrolase
AALT_g2076	3.13111	1.74e-17							PF07690	Major Facilitator Superfamily	membrane protein
AALT_g2699	3.13468	8.26e-25									Cupin, RmlC-type
AALT_g11720	3.13479	4.63e-07							PF03006,PF10373	Haemolysin-III related,Est1 DNA/RNA binding domain	putative telomerase-binding protein est1a protein
AALT_g4580	3.13555	0.00825218									hypothetical protein
AALT_g5390	3.14139	0.0191058									hypothetical protein
AALT_g2737	3.14325	6.97e-19							PF00264	Common central domain of tyrosinase	tyrosinase
AALT_g10447	3.14641	1.96e-05							PF08240,PF00107	Alcohol dehydrogenase GroES-like domain,Zinc-binding dehydrogenase	putative zinc-binding oxidoreductase protein
AALT_g3735	3.1465	9.81e-05							PF00264	Common central domain of tyrosinase	FAD binding domain containing protein
AALT_g5583	3.14689	9.36e-30									hypothetical protein
AALT_g3356	3.14907	2.24e-38							PF13002	Arrestin_N terminal like	putative arrestin (or s-antigen) n-terminal domain protein
AALT_g7037	3.15086	3.67e-15									hypothetical protein
AALT_g7177	3.151	5.64e-36							PF07976,PF01494	Phenol hydroxylase, C-terminal dimerisation domain,FAD binding domain	phenol 2-monooxygenase
AALT_g7737	3.15891	3.59e-45							PF00899,PF08825	ThiF family,E2 binding domain	NEDD8-activating enzyme E1 catalytic subunit
AALT_g10522	3.15988	2.6e-36							PF00067	Cytochrome P450	cytochrome P450 71B25
AALT_g1858	3.16365	0.00818463							PF00067	Cytochrome P450	PAS domain-containing protein
AALT_g3975	3.1639	1.88e-24									hypothetical protein
AALT_g9971	3.17428	2e-27									F-box-like protein
AALT_g5923	3.17499	1.62e-49							PF03328	HpcH/HpaI aldolase/citrate lyase family	macrophomate synthase
AALT_g6201	3.17828	8.43e-06									hypothetical protein
AALT_g2977	3.18126	2.43e-30			Homeobox				PF00046	Homeobox domain	hypothetical protein
AALT_g6601	3.18471	6.04e-45							PF06985	Heterokaryon incompatibility protein (HET)	hypothetical protein
AALT_g6854	3.18474	2.39e-33							PF00106	short chain dehydrogenase	short-chain dehydrogenase/reductase SDR
AALT_g2738	3.18519	1.7e-13									RPA1DBDB like protein
AALT_g2211	3.18547	7.13e-09									hypothetical protein
AALT_g10890	3.18618	7.46e-46									hypothetical protein
AALT_g1125	3.19123	0.00252831							PF01400	Astacin (Peptidase family M12A)	hypothetical protein
AALT_g2264	3.19224	6.35e-33							PF00248	Aldo/keto reductase family	aflatoxin B1 aldehyde reductase member 2
AALT_g7041	3.20818	7.37e-20							PF06985	Heterokaryon incompatibility protein (HET)	hypothetical protein
AALT_g8201	3.2139	1.28e-27									cupin domain-containing protein
AALT_g6009	3.21528	5.77e-28							PF00106	short chain dehydrogenase	putative short-chain dehydrogenase protein
AALT_g6165	3.21791	7.99e-28							PF00293	NUDIX domain	NUDIX domain protein
AALT_g11044	3.22205	8.06e-14									hypothetical protein
AALT_g11013	3.22219	9.95e-14							PF13738	Pyridine nucleotide-disulphide oxidoreductase	FAD-dependent pyridine nucleotide-disulfide oxidoreductase
AALT_g9675	3.22259	5e-34									F-box domain-containing protein
AALT_g7476	3.23104	3.46e-30			Zn_clus				PF00172	Fungal Zn(2)-Cys(6) binuclear cluster domain	C6 transcription factor
AALT_g9252	3.23315	2.63e-09									uncharacterized protein FFUJ_00123
AALT_g5013	3.24553	2.27e-38					secreted				hypersensitive response inducing protein 1
AALT_g9580	3.25155	2.19e-09									hypothetical protein
AALT_g847	3.25569	1.71e-17							PF05368	NmrA-like family	probable NmrA-like family protein
AALT_g4637	3.25637	9.93e-25				1.A.4			PF12796,PF13857	Ankyrin repeats (3 copies),Ankyrin repeats (many copies)	Ankyrin repeat domain-containing protein 17
AALT_g9251	3.26023	8.38e-13							PF02129,PF08530	X-Pro dipeptidyl-peptidase (S15 family),X-Pro dipeptidyl-peptidase C-terminal non-catalytic domain	x-pro dipeptidyl-peptidase c-terminal non-catalytic domain-containing protein
AALT_g2181	3.26635	2.77e-17							PF00141	Peroxidase	putative heme peroxidase protein
AALT_g2961	3.26849	0.00225229									hypothetical protein
AALT_g4119	3.2739	0.00184121		CMGC_group3_multiple					PF00069	Protein kinase domain	hypothetical protein
AALT_g11257	3.27583	7.42e-14							PF06985	Heterokaryon incompatibility protein (HET)	heterokaryon incompatibility protein
AALT_g11990	3.27773	0.0134531									hypothetical protein
AALT_g1448	3.278	1.94e-16							PF05705	Eukaryotic protein of unknown function (DUF829)	indole-diterpene biosynthesis protein PaxU
AALT_g4539	3.27825	0.000553051									hypothetical protein
AALT_g10524	3.28129	3.06e-37					secreted				hypothetical protein
AALT_g10997	3.29542	5.84e-05					secreted				hypothetical protein
AALT_g6047	3.29783	1.2e-26						PHI	PF00067	Cytochrome P450	cytochrome P450 52A12
AALT_g265	3.30077	1.93e-12									NAD dependent epimerase/dehydratase family protein
AALT_g11190	3.31859	8.4e-09							PF06985	Heterokaryon incompatibility protein (HET)	HET domain protein
AALT_g2798	3.32465	4.22e-36		CAMK_group7_multiple		9.B.106			PF00069	Protein kinase domain	serine/threonine-protein kinase Chk1
AALT_g8334	3.33045	2.13e-41									hypothetical protein
AALT_g6305	3.35466	9.52e-23							PF00067	Cytochrome P450	cytochrome P450 46A1
AALT_g836	3.35648	5.54e-48							PF13714	Phosphoenolpyruvate phosphomutase	PEP phosphonomutase
AALT_g5270	3.36069	1.58e-09	AA7						PF01565	FAD binding domain	FAD binding domain containing protein
AALT_g6284	3.3629	9.26e-41					secreted				unnamed protein product
AALT_g10908	3.36536	3.03e-10									hypothetical protein
AALT_g3054	3.36693	1.49e-40							PF02735,PF03731,PF08785	Ku70/Ku80 beta-barrel domain,Ku70/Ku80 N-terminal alpha/beta domain,Ku C terminal domain like	ATP-dependent DNA helicase II
AALT_g2704	3.37723	5e-34							PF16486,PF02171,PF16488,PF08699	N-terminal domain of argonaute,Piwi domain,Argonaute linker 2 domain,Argonaute linker 1 domain	protein argonaute-2
AALT_g9546	3.37926	9.82e-38							PF00025	ADP-ribosylation factor family	ADP-ribosylation factor
AALT_g7924	3.38498	2.9e-07				2.A.3			PF13520	Amino acid permease	related to high affinity methionine permease
AALT_g9855	3.38498	2.9e-07									hypothetical protein
AALT_g946	3.39193	2.37e-18							PF05368	NmrA-like family	NmrA family transcriptional regulator
AALT_g11326	3.40467	1.61e-45									hypothetical protein
AALT_g5271	3.40921	2.11e-33	AA3						PF05199,PF00732	GMC oxidoreductase,GMC oxidoreductase	GMC oxidoreductase
AALT_g365	3.41163	1.25e-53				3.A.1			PF00005,PF00664	ABC transporter,ABC transporter transmembrane region	heavy metal tolerance protein precursor
AALT_g2077	3.4141	2.4e-22							PF00106	short chain dehydrogenase	retinol dehydrogenase 12
AALT_g4377	3.4168	2.43e-49						PHI	PF01053	Cys/Met metabolism PLP-dependent enzyme	O-acetylhomoserine (thiol)-lyase
AALT_g11734	3.4217	1.29e-15							PF01266	FAD dependent oxidoreductase	FAD dependent oxidoreductase
AALT_g11905	3.42551	7.66e-11							PF00004	ATPase family associated with various cellular activities (AAA)	ATPase, AAA domain containing protein
AALT_g10347	3.42706	3.3e-38									hypothetical protein
AALT_g3964	3.428	8.02e-39							PF05368	NmrA-like family	isoflavone reductase family protein
AALT_g4452	3.42934	4.5e-28	CE10						PF00135	Carboxylesterase family	Carboxylesterase, type B
AALT_g7352	3.43575	0.000299942							PF07992	Pyridine nucleotide-disulphide oxidoreductase	GliT
AALT_g7960	3.44594	3.99e-17									uncharacterized protein FFUJ_11700
AALT_g4614	3.45706	1.88e-31							PF06985	Heterokaryon incompatibility protein (HET)	heterokaryon incompatibility protein
AALT_g6422	3.45808	3.57e-20							PF01408	Oxidoreductase family, NAD-binding Rossmann fold	NAD-P-binding protein
AALT_g3377	3.46185	1.08e-45							PF01485	IBR domain, a half RING-finger domain	IBR domain containing protein
AALT_g2726	3.46249	1.98e-24							PF06985	Heterokaryon incompatibility protein (HET)	AAA family ATPase
AALT_g10190	3.46253	4.87e-15									nucleoside-diphosphate-sugar epimerase
AALT_g9942	3.46402	3.59e-32							PF00651	BTB/POZ domain	putative btb poz-like protein
AALT_g11723	3.46617	0.00800059									Aminotransferase class I/classII
AALT_g10687	3.46671	1.75e-38									putative phenylacetate 2-hydroxylase protein
AALT_g6198	3.46876	2.83e-48	CE10						PF07859	alpha/beta hydrolase fold	putative lipase 2 protein
AALT_g9386	3.47197	2.05e-13							PF14792,PF14716,PF14791,PF10391	DNA polymerase beta palm,Helix-hairpin-helix domain,DNA polymerase beta thumb,Fingers domain of DNA polymerase lambda	DNA polymerase lambda
AALT_g2972	3.47475	1.29e-40							PF07998	Peptidase family M54	PREDICTED: uncharacterized protein LOC103942158
AALT_g11909	3.48676	8.21e-12				2.A.96			PF01184	GPR1/FUN34/yaaH family	acetate transporter
AALT_g10636	3.48905	2.54e-48							PF14388	Domain of unknown function (DUF4419)	hypothetical protein
AALT_g267	3.4951	2.76e-42									hypothetical protein
AALT_g7052	3.50238	0.00733758							PF05368	NmrA-like family	hscarg dehydrogenase, putative
AALT_g9245	3.50375	8.08e-18							PF06985	Heterokaryon incompatibility protein (HET)	Heterokaryon incompatibility
AALT_g4529	3.50697	3e-07									hypothetical protein
AALT_g1108	3.50988	0.00209833									hypothetical protein
AALT_g11950	3.51757	0.0068711				1.H.1			PF06687	SUR7/PalI family	integral membrane protein
AALT_g1123	3.54599	1.4e-28							PF00106	short chain dehydrogenase	short chain dehydrogenase reductase family protein
AALT_g1761	3.56578	3.14e-07									hypothetical protein
AALT_g9182	3.56679	9.41e-37									uncharacterized protein FFUJ_11528
AALT_g1690	3.56781	0.00581285							PF07690	Major Facilitator Superfamily	vitamin H transporter
AALT_g1510	3.57091	1.94e-51						PHI	PF02735,PF02037,PF03730,PF03731	Ku70/Ku80 beta-barrel domain,SAP domain,Ku70/Ku80 C-terminal arm,Ku70/Ku80 N-terminal alpha/beta domain	DNA-dependent protein kinase
AALT_g202	3.57359	0.000139431							PF05368	NmrA-like family	putative nmra-like family protein
AALT_g10352	3.57796	7.16e-32					secreted				putative ribonuclease T1
AALT_g3077	3.58004	1.39e-14				2.A.1		PHI	PF07690	Major Facilitator Superfamily	allantoate permease
AALT_g76	3.58409	2.6e-30									hypothetical protein
AALT_g5170	3.61071	2.67e-14				2.A.1			PF00083	Sugar (and other) transporter	high affinity glucose transporter RGT2
AALT_g8946	3.61615	1.79e-47							PF03460,PF00258,PF01077,PF01855	Nitrite/Sulfite reductase ferredoxin-like half domain,Flavodoxin,Nitrite and sulphite reductase 4Fe-4S domain,Pyruvate flavodoxin/ferredoxin oxidoreductase, thiamine diP-bdg	sulfite reductase hemoprotein beta-component
AALT_g11480	3.61886	1.4e-05							PF00891	O-methyltransferase	O-methyltransferase, putative
AALT_g9603	3.6193	1.98e-24				2.A.1			PF07690	Major Facilitator Superfamily	multidrug transporter
AALT_g1148	3.62	2.09e-07									hypothetical protein
AALT_g3276	3.62198	1.87e-59							PF05995	Cysteine dioxygenase type I	cysteine dioxygenase
AALT_g1467	3.62731	0.000253391							PF03936	Terpene synthase family, metal binding domain	terpene synthase metal binding domain-containing protein
AALT_g9000	3.62938	0.000355166									hypothetical protein
AALT_g11411	3.64054	0.00115055									unnamed protein product
AALT_g4562	3.64597	7.07e-34									S-adenosyl-L-methionine-dependent methyltransferase
AALT_g2122	3.65096	1.4e-26							PF05705	Eukaryotic protein of unknown function (DUF829)	indole-diterpene biosynthesis protein PaxU
AALT_g8674	3.65276	9.39e-59									hypothetical protein
AALT_g5268	3.65756	3.04e-41						PHI	PF01644,PF08407	Chitin synthase,Chitin synthase N-terminal	glycosyltransferase family 2
AALT_g3357	3.66179	1.16e-17									hypothetical protein
AALT_g3680	3.66499	0.00429966					secreted				hypothetical protein
AALT_g6938	3.6713	8.36e-10									hypothetical protein
AALT_g7144	3.67501	9.49e-31							PF01494	FAD binding domain	oxidoreductase domain containing protein
AALT_g3982	3.67993	3.86e-54							PF01814	Hemerythrin HHE cation binding domain	hemerythrin-like domain protein
AALT_g6217	3.68002	5.54e-07									muramidase, putative
AALT_g4913	3.68373	0.000890892									hypothetical protein
AALT_g11366	3.68752	2.12e-33							PF00106	short chain dehydrogenase	Short-chain dehydrogenase reductase SDR
AALT_g2640	3.69152	5.26e-10	AA7						PF01565	FAD binding domain	FAD binding domain containing protein
AALT_g10139	3.69791	6.04e-36							PF09351	Domain of unknown function (DUF1993)	putative family transcriptional regulator protein
AALT_g3987	3.71209	1.46e-31				3.A.1			PF00664,PF00005	ABC transporter transmembrane region,ABC transporter	leptomycin B resistance protein pmd1
AALT_g4911	3.71828	3.61e-17									hypothetical protein
AALT_g8279	3.72528	5.13e-60							PF01569	PAP2 superfamily	hypothetical protein COCMIDRAFT_29537
AALT_g4619	3.73921	7.58e-45									hypothetical protein
AALT_g10907	3.74331	1.2e-62									hypothetical protein
AALT_g4704	3.76289	4.42e-28							PF07992	Pyridine nucleotide-disulphide oxidoreductase	cyclopentanone monooxygenase
AALT_g2072	3.76971	3.3e-30							PF01266	FAD dependent oxidoreductase	FAD dependent oxidoreductase
AALT_g3807	3.77454	4.59e-64									unnamed protein product
AALT_g7023	3.77742	0.000102681				9.A.26			PF04479	RTA1 like protein	sphingoid long-chain base transporter RSB1
AALT_g6181	3.78624	2.52e-29									hypothetical protein
AALT_g11060	3.80242	2.75e-40									hypothetical protein
AALT_g4922	3.82022	2.55e-34							PF00282	Pyridoxal-dependent decarboxylase conserved domain	glutamate decarboxylase 1
AALT_g2923	3.82404	3.97e-38									unnamed protein product
AALT_g9525	3.83456	1.62e-35									hypothetical protein
AALT_g9586	3.86167	2.06e-51							PF01485	IBR domain, a half RING-finger domain	Hel1p
AALT_g10396	3.86993	8.96e-12									hypothetical protein
AALT_g10362	3.87843	1.55e-06							PF00067	Cytochrome P450	Cytochrome P450
AALT_g1592	3.87893	7.12e-30									hypothetical protein
AALT_g7541	3.87934	1.19e-52							PF11470,PF00789	TUG ubiquitin-like domain,UBX domain	UBX domain protein
AALT_g11935	3.89058	0.00196068									hypothetical protein
AALT_g8151	3.89622	6.75e-22									hypothetical protein
AALT_g2140	3.89801	1.83e-35									hypothetical protein
AALT_g11716	3.89881	0.00189774					secreted				hypothetical protein
AALT_g8592	3.90339	1.87e-15				2.A.1			PF07690	Major Facilitator Superfamily	hypothetical protein
AALT_g10757	3.90572	0.00188631							PF02102	Deuterolysin metalloprotease (M35) family	neutral protease
AALT_g9073	3.90889	4.42e-10									hypothetical protein
AALT_g6738	3.91131	5.98e-45				2.A.1			PF07690	Major Facilitator Superfamily	multidrug transporter
AALT_g11881	3.924	7.35e-17							PF05368	NmrA-like family	NmrA-like family protein
AALT_g8175	3.92777	1.02e-27	PL1					PHI	PF00544	Pectate lyase	pectin lyase A precursor
AALT_g326	3.9283	1.23e-33									hypothetical protein
AALT_g1272	3.9299	2.78e-29							PF01494	FAD binding domain	FAD binding domain protein
AALT_g1556	3.93114	6.42e-34							PF14870	Photosynthesis system II assembly factor YCF48	oxidoreductase
AALT_g11807	3.9358	0.00167041									hypothetical protein
AALT_g529	3.94002	5.04e-49							PF05916	GINS complex protein	DNA replication complex GINS protein psf3
AALT_g7979	3.94405	5.72e-16									hypothetical protein
AALT_g3369	3.947	3.75e-55							PF08031,PF01565	Berberine and berberine like,FAD binding domain	putative fad binding domain containing protein
AALT_g1946	3.94925	9.07e-32							PF15508	beta subunit of N-acylethanolamine-hydrolyzing acid amidase	N-acylsphingosine amidohydrolase
AALT_g11988	3.95043	0.0015684									lytic polysaccharide monooxygenase
AALT_g10467	3.95264	5.68e-22							PF06985	Heterokaryon incompatibility protein (HET)	hypothetical protein
AALT_g8438	3.95281	3.71e-05				2.A.1			PF07690	Major Facilitator Superfamily	efflux pump protein
AALT_g6856	3.9575	2e-16									hypothetical protein
AALT_g5421	3.96643	2.87e-09									unnamed protein product
AALT_g6356	3.97479	5.03e-13									hypothetical protein
AALT_g10030	3.97767	0.00143457									hypothetical protein
AALT_g11301	3.98205	3.44e-42							PF02475	Met-10+ like-protein	tRNA wybutosine-synthesizing protein
AALT_g1491	3.98936	2.01e-48									hypothetical protein
AALT_g1923	3.99046	2.96e-23							PF01476	LysM domain	carbohydrate-binding module family 50 protein
AALT_g266	3.9972	1.29e-07									Aldoketo reductase family protein
AALT_g5801	4.00383	4.02e-70							PF00004	ATPase family associated with various cellular activities (AAA)	putative ATPase
AALT_g5887	4.01635	6.82e-19									hypothetical protein
AALT_g10419	4.01903	3.68e-06							PF03881	Fructosamine kinase	hypothetical protein
AALT_g12022	4.01956	8.92e-43							PF00856	SET domain	putative mannose-6-phosphate isomerase-like protein
AALT_g1976	4.0214	6.99e-42							PF02668	Taurine catabolism dioxygenase TauD, TfdA family	alpha-ketoglutarate-dependent taurine dioxygenase
AALT_g4588	4.02284	8.27e-35									hypothetical protein
AALT_g10191	4.02451	3.44e-17							PF12695	Alpha/beta hydrolase family	X-Pro dipeptidyl-peptidase protein
AALT_g4570	4.03773	1.14e-34				8.A.28			PF13637,PF12796,PF01544	Ankyrin repeats (many copies),Ankyrin repeats (3 copies),CorA-like Mg2+ transporter protein	Serine/threonine-protein phosphatase 6 regulatory ankyrin repeat subunit B
AALT_g8784	4.0414	4.87e-55							PF08241	Methyltransferase domain	methyltransferase type 11
AALT_g4615	4.04257	3.36e-57							PF03572	Peptidase family S41	peptidase S41 family protein
AALT_g11201	4.06691	3.46e-22							PF01494	FAD binding domain	FAD binding domain containing protein
AALT_g2555	4.06811	7.35e-31							PF00743	Flavin-binding monooxygenase-like	cyclohexanone monooxygenase
AALT_g5123	4.09711	1.54e-23									hypothetical protein
AALT_g11864	4.10863	1.32e-39			zf-C2H2				PF04082	Fungal specific transcription factor domain	Zinc finger C2H2-type protein
AALT_g7251	4.12994	9.5e-16							PF05199,PF00732	GMC oxidoreductase,GMC oxidoreductase	putative dehydrogenase
AALT_g2075	4.13787	2.08e-52							PF01266	FAD dependent oxidoreductase	FAD dependent oxidoreductase
AALT_g4221	4.14727	3.2e-54									acyltransferase 3
AALT_g6599	4.15258	1.91e-08									hypothetical protein
AALT_g2189	4.1564	1.57e-66				9.B.10			PF02492,PF07683	CobW/HypB/UreG, nucleotide-binding domain,Cobalamin synthesis protein cobW C-terminal domain	cobalamin synthesis protein
AALT_g11079	4.16163	8.82e-06					secreted				hypothetical protein
AALT_g9582	4.16636	1.27e-14									cytochrome P450 3A10
AALT_g7353	4.16796	4.32e-11									hypothetical protein
AALT_g4613	4.17432	6.96e-74									hypothetical protein
AALT_g1825	4.17509	9.35e-06							PF14832	Putative oxalocrotonate tautomerase enzyme	Tautomerase
AALT_g11877	4.17534	5.77e-48							PF06985	Heterokaryon incompatibility protein (HET)	putative heterokaryon incompatibility protein
AALT_g10806	4.17952	7.37e-37			Zn_clus				PF04082,PF00172	Fungal specific transcription factor domain,Fungal Zn(2)-Cys(6) binuclear cluster domain	putative c6 transcription protein
AALT_g3555	4.22355	1.17e-71									hypothetical protein
AALT_g176	4.22488	5.17e-37							PF00884	Sulfatase	arylsulfatase precursor
AALT_g3089	4.2264	6.16e-32									putative ccch zinc finger protein
AALT_g979	4.23305	2.47e-55									glycoside hydrolase family 18 protein
AALT_g11922	4.23741	0.000497645									hypothetical protein
AALT_g11800	4.23898	1.23e-10									hypothetical protein
AALT_g11987	4.24523	0.000479011									hypothetical protein
AALT_g5518	4.24612	7.71e-61									hypothetical protein
AALT_g11115	4.24784	1.44e-45									hypothetical protein
AALT_g9604	4.25141	6.11e-57							PF01088	Ubiquitin carboxyl-terminal hydrolase, family 1	ubiquitin carboxyl-terminal hydrolase isozyme L3
AALT_g2008	4.25204	9.23e-12					secreted				hypothetical protein
AALT_g6010	4.2744	5.31e-55									hypothetical protein
AALT_g837	4.27752	1.16e-13									hypothetical protein
AALT_g1555	4.27765	9.07e-37							PF03619	Organic solute transporter Ostalpha	duf300 domain-containing protein
AALT_g6939	4.28141	1.58e-36							PF00144	Beta-lactamase	beta-lactamase family protein
AALT_g8634	4.2833	1.63e-19							PF00397,PF06985	WW domain,Heterokaryon incompatibility protein (HET)	hypothetical protein
AALT_g11475	4.29166	3.61e-05									hypothetical protein
AALT_g6241	4.32495	7.51e-45									hypothetical protein
AALT_g348	4.32611	6.11e-78							PF00175,PF01558,PF00667	Oxidoreductase NAD-binding domain,Pyruvate ferredoxin/flavodoxin oxidoreductase,FAD binding domain	sulfite reductase flavoprotein component
AALT_g4606	4.33398	2.82e-05							PF06985	Heterokaryon incompatibility protein (HET)	HET domain protein
AALT_g4586	4.33905	8.33e-40									carbohydrate-binding module family 13 protein, partial
AALT_g8744	4.34057	1.63e-43				2.A.53			PF01740,PF00916	STAS domain,Sulfate permease family	sulfate permease 2
AALT_g4129	4.35808	7.07e-34							PF05368	NmrA-like family	NAD(P)-binding Rossmann-fold containing protein
AALT_g10759	4.37002	2.59e-06							PF12937	F-box-like	hypothetical protein
AALT_g9151	4.38626	9.19e-53					secreted		PF00190	Cupin	spherulin
AALT_g6754	4.39771	0.000249934									hypothetical protein
AALT_g1201	4.40775	5.17e-10							PF01593	Flavin containing amine oxidoreductase	Uncharacterized protein GQ26_0014380
AALT_g9876	4.41083	5.75e-81									hypothetical protein
AALT_g6991	4.427	7.96e-38							PF06985	Heterokaryon incompatibility protein (HET)	related to tol protein
AALT_g1974	4.43501	1.91e-66				8.A.5			PF00248	Aldo/keto reductase family	voltage-gated potassium channel subunit beta-1 channel subunit beta-1
AALT_g6888	4.44271	1.08e-63				3.A.20			PF00179	Ubiquitin-conjugating enzyme	ubiquitin-conjugating enzyme
AALT_g10946	4.47496	3.5e-09							PF00339	Arrestin (or S-antigen), N-terminal domain	hypothetical protein
AALT_g7977	4.47738	2.03e-11				2.A.3			PF13520	Amino acid permease	GABA permease
AALT_g2997	4.48322	0.000163953	GH10						PF00331	Glycosyl hydrolase family 10	XYN-L1
AALT_g3879	4.48587	7.32e-40									WSC-domain-containing protein
AALT_g10189	4.53092	2.9e-09									hypothetical protein
AALT_g2770	4.5357	4.24e-31							PF07993	Male sterility protein	NAD dependent epimerase/dehydratase family protein
AALT_g5414	4.55696	4.3e-71							PF01979	Amidohydrolase family	related to cytosine deaminase and related metal-dependent hydrolases
AALT_g6777	4.5624	7.55e-24							PF00106	short chain dehydrogenase	putative short chain dehydrogenase protein
AALT_g11047	4.57192	3.65e-27									hypothetical protein
AALT_g120	4.57822	1.07e-66							PF14033,PF13520	Protein of unknown function (DUF4246),Amino acid permease	uncharacterized protein FFUJ_10967
AALT_g7477	4.57881	5.6e-49									hypothetical protein
AALT_g9700	4.59543	6.41e-10									hypothetical protein
AALT_g6441	4.60474	4.25e-55							PF00891	O-methyltransferase	OmtB
AALT_g11856	4.65878	7.16e-05							PF10022	Uncharacterized protein conserved in bacteria (DUF2264)	Uncharacterized protein conserved in bacteria DUF2264
AALT_g11083	4.67493	4.43e-16							PF11735	Cryptococcal mannosyltransferase 1	glycosyltransferase family 69 protein
AALT_g11587	4.6824	6.08e-81							PF07992	Pyridine nucleotide-disulphide oxidoreductase	Sulfide:quinone oxidoreductase, mitochondrial precursor
AALT_g10335	4.6915	2.02e-55							PF07519,PF10544	Tannase and feruloyl esterase,T5orf172 domain	hypothetical protein
AALT_g7923	4.69226	1.96e-10									hypothetical protein
AALT_g9656	4.6968	1.03e-37									hypothetical protein
AALT_g8792	4.69982	5.2e-70	AA3						PF00732,PF05199	GMC oxidoreductase,GMC oxidoreductase	choline dehydrogenase
AALT_g10523	4.70698	3.37e-09							PF02102	Deuterolysin metalloprotease (M35) family	deuterolysin metalloprotease
AALT_g3858	4.75352	5.41e-45							PF01485	IBR domain, a half RING-finger domain	RING finger domain containing protein
AALT_g8612	4.77874	3.62e-100							PF13302	Acetyltransferase (GNAT) domain	ribosomal-protein-alanine acetyltransferase
AALT_g6179	4.78155	1.31e-06									hypothetical protein
AALT_g10758	4.7994	1.89e-12					secreted				hypothetical protein
AALT_g11050	4.8086	3.2e-05									hypothetical protein
AALT_g2556	4.80915	1.2e-36							PF00296	Luciferase-like monooxygenase	dibenzothiophene desulfurization enzyme A
AALT_g11936	4.81628	3.13e-05									hypothetical protein
AALT_g9286	4.83087	1.49e-57				2.A.1		PHI	PF07690	Major Facilitator Superfamily	phthalate transporter
AALT_g9285	4.84208	1.02e-42							PF02668	Taurine catabolism dioxygenase TauD, TfdA family	alpha-ketoglutarate-dependent taurine dioxygenase
AALT_g6740	4.85531	2.32e-33							PF13450	NAD(P)-binding Rossmann-like domain	Uncharacterized protein GQ26_0014380
AALT_g4616	4.86121	1.17e-43							PF00668,PF02801,PF00550,PF00501,PF00109,PF13193	Condensation domain,Beta-ketoacyl synthase, C-terminal domain,Phosphopantetheine attachment site,AMP-binding enzyme,Beta-ketoacyl synthase, N-terminal domain,AMP-binding enzyme C-terminal domain	Putative Non-ribosomal peptide synthetase
AALT_g9828	4.86448	1.75e-20							PF01494	FAD binding domain	putative fad binding domain protein
AALT_g6136	4.86472	2.41e-05							PF12796	Ankyrin repeats (3 copies)	hypothetical protein
AALT_g3643	4.89715	5.46e-41		AGC_group2_multiple					PF06249,PF00069	Ethanolamine utilisation protein EutQ,Protein kinase domain	hypothetical protein
AALT_g6946	4.9076	1.16e-24							PF00106	short chain dehydrogenase	short chain dehydrogenase (AtsC), putative
AALT_g2557	4.91447	4.02e-22									zinc-binding dehydrogenase
AALT_g11959	4.92677	4.38e-07							PF01040	UbiA prenyltransferase family	UbiA prenyltransferase
AALT_g11817	4.95814	4.54e-23									hypothetical protein
AALT_g4128	4.96074	1.6e-08							PF06441	Epoxide hydrolase N terminus	Putative epoxide hydrolase
AALT_g11820	4.97723	1.24e-05							PF12520	Protein of unknown function (DUF3723)	hypothetical protein
AALT_g10748	4.97975	7.03e-09					secreted		PF00188	Cysteine-rich secretory protein family	putative scp-like extracellular protein
AALT_g7016	4.97997	1.93e-74					secreted		PF01328	Peroxidase, family 2	peroxidase
AALT_g8373	4.98054	3.01e-92							PF08241	Methyltransferase domain	UbiE/COQ5 family methyltransferase, putative
AALT_g8443	4.98371	2.35e-37									uncharacterized protein FFUJ_14712
AALT_g1841	4.99196	3.13e-77							PF01507	Phosphoadenosine phosphosulfate reductase family	phosphoadenosine phosphosulfate reductase
AALT_g11067	5.01403	5.28e-09							PF01565	FAD binding domain	FAD binding domain protein
AALT_g2654	5.02418	3.2e-101							PF00884,PF12411	Sulfatase,Choline sulfatase enzyme C terminal	choline sulfatase
AALT_g6982	5.02535	7.24e-19					secreted				hypothetical protein
AALT_g11910	5.04667	4.26e-56							PF00296	Luciferase-like monooxygenase	methanesulfonate monooxygenase
AALT_g6390	5.09611	6.2e-06									hypothetical protein
AALT_g6773	5.11304	4.59e-125				3.A.1			PF01061,PF00005	ABC-2 type transporter,ABC transporter	ATP-binding cassette transporter
AALT_g9827	5.13173	1.57e-29									hypothetical protein
AALT_g11085	5.17974	1.26e-12									hypothetical protein
AALT_g7978	5.18609	1.15e-50									hypothetical protein
AALT_g11086	5.20039	1.85e-29									hypothetical protein
AALT_g11946	5.20341	4.66e-08							PF05686	Glycosyl transferase family 90	glycosyltransferase family 90 protein
AALT_g219	5.211	2.2e-56							PF01612	3'-5' exonuclease	3'-5' exonuclease
AALT_g4695	5.2196	5.26e-10							PF13577	SnoaL-like domain	snoaL-like domain protein
AALT_g11805	5.22161	2.9e-06							PF04116	Fatty acid hydroxylase superfamily	sterol desaturase/short chain dehydrogenase
AALT_g11824	5.22593	1.05e-16									hypothetical protein
AALT_g6921	5.23166	3.45e-18									uncharacterized protein FFUJ_02273
AALT_g6857	5.23283	1.14e-115									hypothetical protein
AALT_g8707	5.24925	4.36e-47	GH18						PF00704,PF00187	Glycosyl hydrolases family 18,Chitin recognition protein	glycoside hydrolase family 18 protein, partial
AALT_g11718	5.26365	2.41e-06									hypothetical protein
AALT_g11991	5.31767	2.63e-21									hypothetical protein
AALT_g11554	5.32446	3.89e-83					secreted				hypothetical protein
AALT_g23	5.33651	7.65e-121									NmrA-like protein
AALT_g8708	5.34779	1.37e-49	GH55						PF01476,PF12708	LysM domain,Pectate lyase superfamily protein	carbohydrate-binding module family 50 protein
AALT_g11061	5.36237	1.78e-16									glycosyltransferase family 8 protein
AALT_g4033	5.37608	4.15e-117							PF06985	Heterokaryon incompatibility protein (HET)	related to tol protein
AALT_g1551	5.39386	8.81e-20							PF14273	Domain of unknown function (DUF4360)	putative secreted protein
AALT_g7038	5.40257	2.62e-57							PF05368	NmrA-like family	NmrA family protein
AALT_g5919	5.41387	7.07e-69									putative dj-1 family protein
AALT_g10382	5.41518	2e-44							PF01124	MAPEG family	Membrane-associated eicosanoid/glutathione metabolism (MAPEG) protein
AALT_g11071	5.4156	3.91e-22									hypothetical protein
AALT_g11074	5.42509	4.31e-46							PF14765,PF08659,PF02801,PF16197,PF00109,PF00550,PF00698	Polyketide synthase dehydratase,KR domain,Beta-ketoacyl synthase, C-terminal domain,Ketoacyl-synthetase C-terminal extension,Beta-ketoacyl synthase, N-terminal domain,Phosphopantetheine attachment site,Acyl transferase domain	polyketide synthase
AALT_g11721	5.42746	2.1e-16									hypothetical protein
AALT_g4618	5.43697	1.76e-76									hypothetical protein
AALT_g7024	5.47454	1.58e-54							PF07690	Major Facilitator Superfamily	unnamed protein product
AALT_g11228	5.47524	3.9e-37									hypothetical protein
AALT_g3070	5.52254	5.02e-58				2.A.16			PF00026,PF03595	Eukaryotic aspartyl protease,Voltage-dependent anion channel	C4-dicarboxylate transporter/malic acid transport protein
AALT_g11801	5.52623	1.72e-17									transcription factor Zn, C2H2, partial
AALT_g11960	5.53028	2.06e-09									hypothetical protein
AALT_g11491	5.54998	2.02e-108									hypothetical protein
AALT_g5431	5.57564	8.62e-113				2.A.1			PF07690	Major Facilitator Superfamily	DUF895 domain membrane protein
AALT_g11943	5.58784	5.53e-20									hypothetical protein
AALT_g2554	5.59345	8.49e-24				2.A.1			PF05978	Ion channel regulatory protein UNC-93	duf895 domain membrane protein
AALT_g11072	5.60064	1.37e-29									hypothetical protein
AALT_g11082	5.60779	2.1e-07							PF03006	Haemolysin-III related	adiponectin receptor protein 1
AALT_g9140	5.61821	4.58e-65							PF08386,PF00561	TAP-like protein,alpha/beta hydrolase fold	TAP domain protein
AALT_g1638	5.62948	2.13e-117					secreted				LysM domain-containing protein
AALT_g3392	5.65196	1.2e-18									hypothetical protein
AALT_g11955	5.65553	1.55e-07							PF01734	Patatin-like phospholipase	Calcium-independent phospholipase A2-gamma
AALT_g11476	5.6682	1.44e-105							PF03747	ADP-ribosylglycohydrolase	ADP-ribosylglycohydrolase family protein
AALT_g6481	5.68579	1.34e-82							PF08719	Domain of unknown function (DUF1768)	putative protein R617 OS
AALT_g11715	5.71789	1.13e-07									hypothetical protein
AALT_g11729	5.7295	8.76e-08									hypothetical protein
AALT_g3988	5.72993	9.36e-121							PF03098	Animal haem peroxidase	heme peroxidase
AALT_g5253	5.77703	2.44e-10									dienelactone hydrolase family protein
AALT_g11812	5.82555	3.57e-15							PF00067	Cytochrome P450	cytochrome P450
AALT_g11941	5.84155	4.97e-08							PF00067	Cytochrome P450	cytochrome P450
AALT_g11049	5.84462	6.32e-27							PF12520	Protein of unknown function (DUF3723)	hypothetical protein
AALT_g883	5.85166	1.71e-24							PF12796	Ankyrin repeats (3 copies)	Ankyrin repeat protein
AALT_g11073	5.85523	1.67e-55									putative dihydroxyacetone synthase protein
AALT_g53	5.85719	7.68e-152							PF04733,PF13649	Coatomer epsilon subunit,Methyltransferase domain	unnamed protein product
AALT_g1149	5.86054	1.73e-100									unnamed protein product
AALT_g1975	5.88438	1.35e-94				2.A.1			PF07690	Major Facilitator Superfamily	MFS transporter
AALT_g626	5.89326	1.32e-13									hypothetical protein
AALT_g6392	5.97896	2e-54							PF13450,PF00743	NAD(P)-binding Rossmann-like domain,Flavin-binding monooxygenase-like	dimethylaniline monooxygenase
AALT_g3172	6.02582	2.15e-18					secreted				unnamed protein product
AALT_g11711	6.04087	8.23e-09					secreted				secreted protein
AALT_g11081	6.09578	3.42e-34			zf-C2H2						hypothetical protein
AALT_g10381	6.1094	1.95e-79									hypothetical protein
AALT_g292	6.11489	2.65e-121							PF02668	Taurine catabolism dioxygenase TauD, TfdA family	taurine dioxygenase family protein
AALT_g11958	6.11493	4.09e-09				1.H.1			PF06687	SUR7/PalI family	integral membrane protein
AALT_g11871	6.12786	1.53e-112	AA1						PF07732,PF07731,PF00394	Multicopper oxidase,Multicopper oxidase,Multicopper oxidase	multicopper oxidase
AALT_g11815	6.15294	6.09e-18									hypothetical protein
AALT_g11810	6.20535	4.97e-18							PF15891	Nucleoside 2-deoxyribosyltransferase like	hypothetical protein
AALT_g8503	6.27977	2.91e-99				2.A.1			PF07690	Major Facilitator Superfamily	duf895 domain membrane protein
AALT_g7842	6.28916	1.05e-133									hypothetical protein
AALT_g11069	6.30362	1.29e-65							PF00266	Aminotransferase class-V	molybdenum cofactor sulfurase
AALT_g1643	6.31169	8e-103									hypothetical protein
AALT_g11811	6.31538	5.21e-37	GH3					PHI	PF01915,PF14310,PF00933	Glycosyl hydrolase family 3 C-terminal domain,Fibronectin type III-like domain,Glycosyl hydrolase family 3 N terminal domain	glycoside hydrolase family 3 protein
AALT_g4960	6.32587	7.58e-90							PF00501	AMP-binding enzyme	transferase family protein
AALT_g11068	6.36285	2.07e-19									hypothetical protein
AALT_g11809	6.40936	1.59e-13							PF08613	Cyclin	Cyclin, N-terminal domain containing protein
AALT_g6651	6.44162	1.99e-74							PF05368	NmrA-like family	isoflavone reductase family protein CipA
AALT_g10804	6.45439	2.14e-99							PF07992	Pyridine nucleotide-disulphide oxidoreductase	Sulfide:quinone oxidoreductase, mitochondrial precursor
AALT_g10111	6.49343	2.12e-78									hypothetical protein
AALT_g11819	6.5124	1.11e-20									hypothetical protein
AALT_g11048	6.52324	1.26e-45									hypothetical protein
AALT_g11804	6.52771	1.02e-10							PF00266	Aminotransferase class-V	molybdenum cofactor sulfurase
AALT_g11938	6.54517	5.08e-27			zf-C2H2				PF12171,PF12874,PF13912	Zinc-finger double-stranded RNA-binding,Zinc-finger of C2H2 type,C2H2-type zinc finger	double-stranded RNA-binding type zinc finger domain protein
AALT_g2665	6.57742	2.64e-99							PF07690	Major Facilitator Superfamily	MFS transporter
AALT_g11945	6.60079	5.44e-18									hypothetical protein
AALT_g11806	6.60119	4.9e-18							PF07993	Male sterility protein	putative ochratoxin a non-ribosomal peptide synthetase protein
AALT_g11728	6.63185	2.52e-96									unnamed protein product
AALT_g11939	6.66701	2.11e-18									hypothetical protein
AALT_g11813	6.66714	2.66e-11	GT69						PF11735	Cryptococcal mannosyltransferase 1	glycosyltransferase family 69 protein
AALT_g11857	6.67936	2.48e-11									hypothetical protein
AALT_g11908	6.69891	3.54e-118							PF02771,PF08028	Acyl-CoA dehydrogenase, N-terminal domain,Acyl-CoA dehydrogenase, C-terminal domain	dibenzothiophene desulfurization enzyme C
AALT_g10805	6.69901	3.01e-156							PF00753	Metallo-beta-lactamase superfamily	metallo-beta-lactamase domain protein
AALT_g11814	6.70138	1.25e-18									hypothetical protein
AALT_g11075	6.72958	4.41e-132									hypothetical protein
AALT_g11719	6.73156	3.01e-25									hypothetical protein
AALT_g11923	6.77386	4.69e-26							PF07690	Major Facilitator Superfamily	MFS transporter, putative
AALT_g11066	6.77456	4.99e-25									hypothetical protein
AALT_g11064	6.83156	4.52e-60							PF15891	Nucleoside 2-deoxyribosyltransferase like	hypothetical protein
AALT_g11822	6.85161	2.75e-23									hypothetical protein
AALT_g1856	6.90164	2.44e-12									hypothetical protein
AALT_g11961	6.92291	2.1e-16							PF00916	Sulfate permease family	hypothetical protein
AALT_g5589	6.94092	1.25e-27				2.A.5		PHI	PF02535	ZIP Zinc transporter	Fe2+/Zn2+ regulated transporter
AALT_g9166	6.96452	3.1e-87									uncharacterized protein FFUJ_02359
AALT_g11065	6.9849	1.42e-24							PF00134	Cyclin, N-terminal domain	hypothetical protein
AALT_g11080	7.01117	2.52e-28									btb/poz, partial
AALT_g11070	7.01626	8.26e-25							PF00400	WD domain, G-beta repeat	hypothetical protein
AALT_g11951	7.0335	1.39e-28									hypothetical protein
AALT_g11062	7.08596	2.62e-21							PF00067	Cytochrome P450	Cytochrome P450, E-class, group I
AALT_g11956	7.10497	6.56e-29							PF00305	Lipoxygenase	putative manganese lipoxygenase protein
AALT_g6393	7.12682	1.14e-119							PF02668	Taurine catabolism dioxygenase TauD, TfdA family	alpha-ketoglutarate-dependent taurine dioxygenase
AALT_g6391	7.13134	5.67e-70				2.A.1			PF07690	Major Facilitator Superfamily	putative MFS transporter Liz1/Seo1, partial
AALT_g11952	7.18009	4.44e-22									hypothetical protein
AALT_g3140	7.27739	3.63e-46					secreted				hypothetical protein
AALT_g11942	7.28913	1.61e-42						PHI	PF00106	short chain dehydrogenase	putative naphthalene reductase
AALT_g11078	7.33629	2e-14				1.H.1			PF06687	SUR7/PalI family	integral membrane protein
AALT_g11803	7.34838	1.05e-31							PF01764,PF11937	Lipase (class 3),Protein of unknown function (DUF3455)	hypothetical protein
AALT_g11076	7.41532	1.74e-54									hypothetical protein
AALT_g11944	7.45555	5.75e-15							PF00067	Cytochrome P450	pisatin demethylase
AALT_g1418	7.46849	1.27e-34					secreted				hypothetical protein
AALT_g3078	7.48195	2.66e-64							PF02668	Taurine catabolism dioxygenase TauD, TfdA family	Clavaminate synthase-like protein
AALT_g11063	7.48553	3.15e-68						PHI	PF00933	Glycosyl hydrolase family 3 N terminal domain	glycoside hydrolase family 3 protein
AALT_g6652	7.51513	2.82e-175							PF07719	Tetratricopeptide repeat	TPR domain protein
AALT_g11823	7.51554	4.16e-20									hypothetical protein
AALT_g3592	7.54746	6.38e-61									hypothetical protein
AALT_g11954	7.55679	2.09e-20							PF00550,PF00109,PF02801,PF14765,PF08659,PF00698	Phosphopantetheine attachment site,Beta-ketoacyl synthase, N-terminal domain,Beta-ketoacyl synthase, C-terminal domain,Polyketide synthase dehydratase,KR domain,Acyl transferase domain	polyketide synthase
AALT_g11940	7.575	1.12e-15									2OG-FeII oxygenase superfamily protein
AALT_g11077	7.59669	1.23e-20							PF01734	Patatin-like phospholipase	hypothetical protein
AALT_g11989	7.60586	7.78e-16									extracellular serine-rich protein
AALT_g11802	7.61477	1.62e-42									hypothetical protein
AALT_g11949	7.71553	1.08e-35									hypothetical protein
AALT_g8957	7.74042	1.26e-228							PF02668	Taurine catabolism dioxygenase TauD, TfdA family	alpha-ketoglutarate-dependent taurine dioxygenase
AALT_g3311	7.79101	5.01e-82									UPF0643 protein
AALT_g11556	8.09988	2.49e-24									hypothetical protein
AALT_g11717	8.25666	4.54e-47									hypothetical protein
AALT_g2007	8.43766	6.8e-43					secreted				hypothetical protein
Differentially expressed genes in ΔAacsn5 during infection
Gene ID	lo2FoldChange	padj	CAZymes	Kinase	Transcription factor	Transporter	Secreted	PHI	Pfam	domain	Annotation
AALT_g4025	-7.94991	5.24e-25							PF09347	Domain of unknown function (DUF1989)	putative aminomethyltransferase protein
AALT_g10272	-7.55285	9.21e-119						PHI	PF00848,PF00355	Ring hydroxylating alpha subunit (catalytic domain),Rieske [2Fe-2S] domain	naphthalene 1,2-dioxygenase subunit alpha
AALT_g11868	-7.46673	1.13e-124				2.A.1			PF00083	Sugar (and other) transporter	plastidic glucose transporter 4
AALT_g2192	-7.14893	5.62e-91				2.A.20			PF01384	Phosphate transporter family	phosphate-repressible phosphate permease
AALT_g11186	-7.10971	8.93e-27							PF07883	Cupin domain	cupin domain-containing protein
AALT_g8391	-7.01189	4.37e-100						PHI			parallel beta-helix repeat protein
AALT_g7036	-6.91411	2.17e-88						PHI	PF00795	Carbon-nitrogen hydrolase	cyanide hydratase
AALT_g11914	-6.77845	2.06e-35							PF01185	Fungal hydrophobin	Hydrophobin
AALT_g3819	-6.74422	1.05e-90	PL3				secreted	PHI	PF03211	Pectate lyase	polysaccharide lyase family 3 protein
AALT_g2724	-6.62098	1.78e-72									glycoside hydrolase family 5 protein
AALT_g4091	-6.54421	1.64e-90							PF00491	Arginase family	agmatinase
AALT_g9300	-6.51467	1.21e-84							PF05153	Myo-inositol oxygenase	inositol oxygenase 1
AALT_g3502	-6.48405	6.28e-102							PF16862	Glycosyl hydrolase family 79 C-terminal beta domain	glycoside hydrolase family 79 protein
AALT_g9836	-6.41813	2.69e-54	PL3				secreted	PHI	PF03211	Pectate lyase	pectate lyase D
AALT_g8435	-6.40188	1.53e-69							PF00544	Pectate lyase	polysaccharide lyase family 1 protein
AALT_g4043	-6.36641	4.13e-54									hypothetical protein
AALT_g11766	-6.23697	5.59e-159				2.A.18			PF01490	Transmembrane amino acid transporter protein	putative amino acid transporter protein
AALT_g6921	-6.22783	4.4e-09									uncharacterized protein FFUJ_02273
AALT_g10136	-6.20068	1.69e-90				2.A.1			PF07690	Major Facilitator Superfamily	MFS transporter of unkown specificity
AALT_g6560	-6.16587	2.38e-15					secreted		PF00657	GDSL-like Lipase/Acylhydrolase	carbohydrate esterase family 12 protein
AALT_g2054	-6.10566	9.37e-69				3.A.3		PHI	PF00702,PF00122,PF00689,PF00690	haloacid dehalogenase-like hydrolase,E1-E2 ATPase,Cation transporting ATPase, C-terminus,Cation transporter/ATPase, N-terminus	sodium transport ATPase 5
AALT_g8128	-6.06806	4.92e-30	PL1						PF00544	Pectate lyase	polysaccharide lyase family 1 protein
AALT_g7191	-5.9659	8.1e-88	CE12						PF13472	GDSL-like Lipase/Acylhydrolase family	carbohydrate esterase family 12 protein
AALT_g2238	-5.90133	3.19e-151							PF08030,PF08022,PF01794	Ferric reductase NAD binding domain,FAD-binding domain,Ferric reductase like transmembrane component	NADPH oxidase 4
AALT_g908	-5.87919	7.11e-07	PL3				secreted	PHI	PF03211	Pectate lyase	putative pectate lyase protein
AALT_g6502	-5.79625	1.05e-93							PF03211,PF00793	Pectate lyase,DAHP synthetase I family	hypothetical protein
AALT_g1238	-5.76258	4.71e-78				2.A.20			PF01384	Phosphate transporter family	phosphate-repressible phosphate permease
AALT_g10892	-5.75141	7.41e-106							PF04193	PQ loop repeat	PQ loop repeat protein
AALT_g1736	-5.73734	1.79e-67							PF02836,PF16355,PF00703,PF02837	Glycosyl hydrolases family 2, TIM barrel domain,Domain of unknown function (DUF4982),Glycosyl hydrolases family 2,Glycosyl hydrolases family 2, sugar binding domain	beta-galactosidase
AALT_g2109	-5.64919	1.33e-22							PF00150	Cellulase (glycosyl hydrolase family 5)	Mannan endo-1,4-beta-mannosidase C
AALT_g11777	-5.5922	1.28e-19							PF13738	Pyridine nucleotide-disulphide oxidoreductase	flavin-containing monooxygenase
AALT_g7587	-5.54652	1.75e-52							PF00067	Cytochrome P450	cytochrome P450 monooxygenase
AALT_g6112	-5.51779	8.91e-69							PF00248	Aldo/keto reductase family	hypothetical protein
AALT_g8594	-5.47542	5.19e-87				2.A.21			PF14683,PF14686,PF00474	Polysaccharide lyase family 4, domain III,Polysaccharide lyase family 4, domain II,Sodium:solute symporter family	urea active transporter
AALT_g2396	-5.45757	8.35e-28	CE10						PF00135	Carboxylesterase family	lipase 3 precursor
AALT_g9699	-5.44394	1.23e-11							PF00150	Cellulase (glycosyl hydrolase family 5)	PREDICTED: probable glucan 1,3-beta-glucosidase A
AALT_g11965	-5.43445	1.97e-53							PF07690	Major Facilitator Superfamily	putative vitamin h protein
AALT_g869	-5.43365	7.96e-134						PHI	PF00501,PF00550,PF00668	AMP-binding enzyme,Phosphopantetheine attachment site,Condensation domain	nonribosomal peptide synthetase 6
AALT_g2110	-5.41756	3.26e-76				2.A.23					excitatory amino acid transporter 1
AALT_g11779	-5.37853	5.99e-07				8.A.5			PF00248	Aldo/keto reductase family	glycerol dehydrogenase
AALT_g3919	-5.37414	2.64e-60							PF01266	FAD dependent oxidoreductase	FAD dependent oxidoreductase
AALT_g687	-5.36257	6.89e-71	GH2						PF00703,PF16355,PF02836,PF02837	Glycosyl hydrolases family 2,Domain of unknown function (DUF4982),Glycosyl hydrolases family 2, TIM barrel domain,Glycosyl hydrolases family 2, sugar binding domain	glycoside hydrolase family 2 protein
AALT_g3921	-5.36242	4.08e-84							PF14748,PF03807	Pyrroline-5-carboxylate reductase dimerisation,NADP oxidoreductase coenzyme F420-dependent	pyrroline-5-carboxylate reductase
AALT_g340	-5.33877	2.22e-98							PF16499	Alpha galactosidase A	carbohydrate-binding module family 35 protein
AALT_g2725	-5.29989	1.87e-56							PF07470	Glycosyl Hydrolase Family 88	unsaturated glucuronyl hydrolase
AALT_g11781	-5.26342	2.66e-23							PF01408,PF02894	Oxidoreductase family, NAD-binding Rossmann fold,Oxidoreductase family, C-terminal alpha/beta domain	Oxidoreductase family NAD-binding Rossmann fold
AALT_g2185	-5.25367	4.45e-90	GH51						PF06964	Alpha-L-arabinofuranosidase C-terminus	glycoside hydrolase family 51 protein
AALT_g4469	-5.24621	4.84e-41	GH28					PHI	PF00295	Glycosyl hydrolases family 28	exopolygalacturonase
AALT_g2392	-5.22764	4.52e-56					secreted				PE-PGRS family protein
AALT_g9830	-5.22669	7.88e-85							PF04616	Glycosyl hydrolases family 43	galactan 1,3-beta-galactosidase
AALT_g868	-5.22383	8.21e-88							PF00583	Acetyltransferase (GNAT) family	GNAT family protein
AALT_g7590	-5.2092	4.79e-12				2.A.1			PF00083	Sugar (and other) transporter	MFS transporter, SP family, myo-inositol:H+ symporter
AALT_g11018	-5.20642	8.22e-12							PF00795	Carbon-nitrogen hydrolase	carbon-nitrogen hydrolase
AALT_g3025	-5.20642	2.19e-46									uncharacterized protein FFUJ_03559
AALT_g8883	-5.16719	3e-54							PF00457	Glycosyl hydrolases family 11	endo-1,4-beta-xylanase I precursor
AALT_g5911	-5.15485	1.03e-50							PF02469	Fasciclin domain	beta-Ig-H3/Fasciclin
AALT_g568	-5.1494	9.03e-41				2.A.1			PF00083	Sugar (and other) transporter	lactose permease
AALT_g1868	-5.14654	2.02e-41							PF00245	Alkaline phosphatase	alkaline phosphatase precursor
AALT_g7588	-5.12279	5.97e-50							PF00258,PF00667,PF00175	Flavodoxin,FAD binding domain,Oxidoreductase NAD-binding domain	cytochrome P450 reductase 2
AALT_g3071	-5.1118	6.79e-128							PF00891	O-methyltransferase	O-methyltransferase
AALT_g6867	-5.10421	3.17e-62	GH43						PF04616	Glycosyl hydrolases family 43	putative glycosyl family protein
AALT_g2922	-5.0807	4.74e-21					secreted		PF05730	CFEM domain	hypothetical protein
AALT_g8713	-5.07582	1.17e-11	GH78						PF05592	Bacterial alpha-L-rhamnosidase	glycoside hydrolase family 78 protein
AALT_g9635	-5.06991	1.74e-63							PF00754	F5/8 type C domain	six-hairpin glycosidase
AALT_g7020	-5.05247	0.00023838									hypothetical protein
AALT_g3439	-5.04213	3.33e-10	GH78						PF05592	Bacterial alpha-L-rhamnosidase	alpha-L-rhamnosidase
AALT_g4690	-5.0407	2.96e-47							PF01593	Flavin containing amine oxidoreductase	monoamine oxidase N
AALT_g858	-5.03899	8.27e-128							PF02868,PF01447	Thermolysin metallopeptidase, alpha-helical domain,Thermolysin metallopeptidase, catalytic domain	extracellular metalloprotease precursor
AALT_g1009	-5.02505	1.49e-09							PF00171	Aldehyde dehydrogenase family	ALDH-like protein
AALT_g11156	-5.00083	1.25e-104				2.A.1			PF07690	Major Facilitator Superfamily	siderophore iron transporter
AALT_g4041	-4.99431	3.47e-106							PF07690	Major Facilitator Superfamily	phthalate transporter
AALT_g1010	-4.9931	6.24e-31							PF07690	Major Facilitator Superfamily	MFS transporter
AALT_g11462	-4.98597	2.13e-09									related to integral membrane protein PTH11
AALT_g6430	-4.98175	1.87e-52							PF13472	GDSL-like Lipase/Acylhydrolase family	rhamnogalacturonan acetylesterase
AALT_g1122	-4.96569	4.62e-105							PF07992	Pyridine nucleotide-disulphide oxidoreductase	putative apoptosis inducing protein
AALT_g9184	-4.94279	2.18e-30				3.A.3			PF00122,PF00702,PF00403	E1-E2 ATPase,haloacid dehalogenase-like hydrolase,Heavy-metal-associated domain	related to P-type ATPase
AALT_g7192	-4.93719	3.28e-07									unnamed protein product
AALT_g4305	-4.93549	1.95e-27				2.A.1			PF00083	Sugar (and other) transporter	sugar carrier protein A
AALT_g9852	-4.93049	9.58e-48							PF09118,PF01344	Domain of unknown function (DUF1929),Kelch motif	galactose oxidase precursor
AALT_g857	-4.92332	4.53e-62									matrix metalloproteinase-11
AALT_g9781	-4.9138	4.12e-106				2.A.22			PF00209	Sodium:neurotransmitter symporter family	solute carrier family 6 protein
AALT_g11181	-4.89229	4.04e-20							PF00083	Sugar (and other) transporter	MFS monosaccharide transporter
AALT_g5566	-4.88087	7.33e-131							PF00067	Cytochrome P450	pisatin demethylase
AALT_g11778	-4.86672	4.22e-16				2.A.1			PF00083	Sugar (and other) transporter	high-affinity glucose
AALT_g9125	-4.85627	1.06e-37									hypothetical protein
AALT_g4090	-4.84325	1.38e-44				2.A.66			PF01554	MatE	MatE family transporter
AALT_g8494	-4.84256	5.62e-51							PF04616	Glycosyl hydrolases family 43	glycoside hydrolase family 43 protein
AALT_g11771	-4.83727	2.83e-16	GH33						PF13088	BNR repeat-like domain	BNR/Asp-box repeat family protein
AALT_g1013	-4.83553	6.1e-08							PF02129,PF08530	X-Pro dipeptidyl-peptidase (S15 family),X-Pro dipeptidyl-peptidase C-terminal non-catalytic domain	X-Pro dipeptidyl-peptidase protein
AALT_g4004	-4.8355	2.2e-43							PF07690	Major Facilitator Superfamily	high-affinity nicotinic acid transporter
AALT_g11166	-4.81383	2.29e-58							PF00067	Cytochrome P450	cytochrome P450 52A11
AALT_g9185	-4.80996	3.8e-93									uncharacterized protein FFUJ_10149
AALT_g11182	-4.78451	3.74e-59						PHI	PF13577	SnoaL-like domain	pea pathogenicity protein 2
AALT_g2449	-4.78382	6.9e-05	GH7						PF00840	Glycosyl hydrolase family 7	glycoside hydrolase family 7 protein
AALT_g11342	-4.78317	2.11e-06							PF01261	Xylose isomerase-like TIM barrel	3-dehydroshikimate dehydratase
AALT_g5378	-4.77865	1.74e-33							PF00067	Cytochrome P450	cytochrome P450 3A17
AALT_g1015	-4.77145	2.83e-43							PF01557,PF09298	Fumarylacetoacetate (FAA) hydrolase family,Fumarylacetoacetase N-terminal	fumarylacetoacetate hydrolase FahA
AALT_g5717	-4.7682	5.66e-09							PF01408,PF02894,PF12706	Oxidoreductase family, NAD-binding Rossmann fold,Oxidoreductase family, C-terminal alpha/beta domain,Beta-lactamase superfamily domain	DNA repair protein
AALT_g8493	-4.73647	1.54e-21							PF00245	Alkaline phosphatase	repressible alkaline phosphatase
AALT_g6238	-4.73605	1.9e-140				2.A.20			PF01384	Phosphate transporter family	phosphate permease (PHO89 /Pi cotransporter PHO89)
AALT_g7943	-4.72287	6.2e-109				2.A.22			PF00209	Sodium:neurotransmitter symporter family	sodium-dependent noradrenaline transporter
AALT_g10204	-4.71521	1.83e-82							PF05721	Phytanoyl-CoA dioxygenase (PhyH)	putative phytanoyl- dioxygenase protein
AALT_g1012	-4.70686	9.69e-09							PF02900	Catalytic LigB subunit of aromatic ring-opening dioxygenase	aromatic ring-opening dioxygenase family protein
AALT_g4741	-4.6966	5.8e-41							PF05368	NmrA-like family	hypothetical protein
AALT_g9200	-4.69588	3.5e-81							PF07690	Major Facilitator Superfamily	MFS transporter
AALT_g2183	-4.6867	1.27e-40							PF15979,PF10503	Glycosyl hydrolase family 115,Esterase PHB depolymerase	unnamed protein product
AALT_g1014	-4.685	3.64e-08							PF07883	Cupin domain	cupin domain containing protein
AALT_g10462	-4.68011	1.44e-21	CE8						PF01095	Pectinesterase	carbohydrate esterase family 8 protein
AALT_g5961	-4.66261	5.23e-61	GH35						PF13364,PF13363,PF01301,PF10435	Beta-galactosidase jelly roll domain,Beta-galactosidase, domain 3,Glycosyl hydrolases family 35,Beta-galactosidase, domain 2	glycoside hydrolase family 35 protein
AALT_g6229	-4.64488	2.08e-10	GH3					PHI	PF14310,PF00933,PF01915	Fibronectin type III-like domain,Glycosyl hydrolase family 3 N terminal domain,Glycosyl hydrolase family 3 C-terminal domain	beta-glucosidase 2 precursor
AALT_g1154	-4.64136	6.12e-52	CE10						PF00135	Carboxylesterase family	acetylcholinesterase precursor
AALT_g6870	-4.63577	1.75e-38				2.A.1			PF00083	Sugar (and other) transporter	hexose carrier protein
AALT_g7081	-4.61841	3.44e-44							PF07859	alpha/beta hydrolase fold	MYB DNA-binding domain protein
AALT_g1991	-4.59702	9.32e-31							PF00657	GDSL-like Lipase/Acylhydrolase	carbohydrate esterase family 16 protein
AALT_g10376	-4.59254	1.98e-77				3.A.3		PHI	PF00689,PF00702,PF00690,PF00122	Cation transporting ATPase, C-terminus,haloacid dehalogenase-like hydrolase,Cation transporter/ATPase, N-terminus,E1-E2 ATPase	plasma membrane calcium-transporting ATPase 2
AALT_g5318	-4.5822	3.85e-25									hypothetical protein
AALT_g9304	-4.5807	9.52e-92							PF01408	Oxidoreductase family, NAD-binding Rossmann fold	NAD-binding Rossmann fold oxidoreductase family protein
AALT_g132	-4.57001	2.84e-89				2.A.38			PF02386	Cation transport protein	potassium transport protein 1
AALT_g942	-4.56528	1.79e-35									putative six-hairpin glycosidase-like protein
AALT_g8712	-4.55259	6.7e-09							PF07690	Major Facilitator Superfamily	MFS transporter
AALT_g4129	-4.54105	3.51e-51							PF05368	NmrA-like family	NAD(P)-binding Rossmann-fold containing protein
AALT_g9724	-4.51404	2.23e-73	PL3				secreted	PHI	PF03211	Pectate lyase	pectate lyase precursor
AALT_g10803	-4.50782	1.93e-31				2.A.22			PF00209	Sodium:neurotransmitter symporter family	renal osmotic stress-induced Na-Cl organic solute cotransporter
AALT_g8679	-4.50422	9.04e-28				2.A.1			PF00083	Sugar (and other) transporter	hexose transporter protein
AALT_g2013	-4.50012	7.4e-32	GH72						PF03198	Glucanosyltransferase	glycoside hydrolase family 72 protein
AALT_g2400	-4.4731	3.15e-73							PF14587	O-Glycosyl hydrolase family 30	endo-beta-1,6-galactanase
AALT_g10491	-4.46554	3.9e-27							PF02982	Scytalone dehydratase	Scytalone dehydratase
AALT_g536	-4.46221	1.46e-42							PF00067	Cytochrome P450	benzoate 4-monooxygenase cytochrome P450, partial
AALT_g10153	-4.46206	9.23e-09	GH3						PF00933	Glycosyl hydrolase family 3 N terminal domain	periplasmic beta-glucosidase precursor
AALT_g2190	-4.45873	7.02e-39	GH27						PF16499	Alpha galactosidase A	alpha-galactosidase precursor
AALT_g10799	-4.42922	4.07e-05							PF07859	alpha/beta hydrolase fold	twin-arginine translocation pathway signal sequence domain protein
AALT_g8528	-4.40935	1.77e-29							PF13933	Putative peptidase family	major allergen Asp f 2 precursor
AALT_g5319	-4.39636	1.97e-15									hypothetical protein
AALT_g7444	-4.37499	7.62e-09							PF01761	3-dehydroquinate synthase	2-epi-5-epi-valiolone synthase
AALT_g2667	-4.37136	6.84e-45				3.A.1			PF06422,PF00005,PF01061,PF14510	CDR ABC transporter,ABC transporter,ABC-2 type transporter,ABC-transporter extracellular N-terminal	ABC drug exporter AtrF
AALT_g2241	-4.36738	1.5e-76	GH43						PF04616	Glycosyl hydrolases family 43	glycoside hydrolase family 43 protein
AALT_g8690	-4.35795	2.44e-44				2.A.1			PF00083	Sugar (and other) transporter	General alpha-glucoside permease
AALT_g3283	-4.34854	1.31e-89							PF00067	Cytochrome P450	pisatin demethylase
AALT_g4628	-4.34599	1.45e-23	AA3						PF00732,PF05199	GMC oxidoreductase,GMC oxidoreductase	glucose-methanol-choline oxidoreductase:GMC oxidoreductase
AALT_g1849	-4.32814	1.43e-65							PF02129,PF08530	X-Pro dipeptidyl-peptidase (S15 family),X-Pro dipeptidyl-peptidase C-terminal non-catalytic domain	acylase and diesterase protein
AALT_g6603	-4.32576	6.2e-22							PF01494	FAD binding domain	putative fad binding domain protein
AALT_g11897	-4.32209	1.77e-48									protein of unknown function
AALT_g9423	-4.30413	9.58e-40	PL1					PHI	PF00544	Pectate lyase	pectin lyase A precursor
AALT_g11872	-4.29663	4.6e-63				2.A.96			PF01184	GPR1/FUN34/yaaH family	plasma membrane ammonium transporter (Ato3)
AALT_g666	-4.2957	4.21e-58							PF01070	FMN-dependent dehydrogenase	cytochrome b2, mitochondrial precursor
AALT_g4883	-4.27787	6.29e-07									hypothetical protein
AALT_g2277	-4.27555	2.19e-25							PF00701	Dihydrodipicolinate synthetase family	dihydrodipicolinate synthetase family protein
AALT_g6570	-4.24059	1.32e-37						PHI	PF13489,PF11899	Methyltransferase domain,Protein of unknown function (DUF3419)	betaine lipid synthase
AALT_g4306	-4.22278	1.46e-51							PF13802,PF01055	Galactose mutarotase-like,Glycosyl hydrolases family 31	glycoside hydrolase family 31 protein
AALT_g5350	-4.21771	2.09e-62							PF02515	CoA-transferase family III	caib/baif family protein
AALT_g4882	-4.211	5.77e-37				2.A.1			PF00083	Sugar (and other) transporter	maltose permease MAL61
AALT_g8944	-4.20787	3.78e-08	PL1					PHI	PF00544	Pectate lyase	pectate lyase
AALT_g1708	-4.19292	1.61e-06									hypothetical protein
AALT_g5788	-4.18312	2.32e-23							PF01370	NAD dependent epimerase/dehydratase family	putative nad dependent epimerase dehydratase family protein
AALT_g3002	-4.17678	6.9e-101							PF00701	Dihydrodipicolinate synthetase family	dihydrodipicolinate synthetase
AALT_g5379	-4.17028	2.98e-05							PF01636	Phosphotransferase enzyme family	hypothetical protein
AALT_g4121	-4.16735	0.0025933				2.A.1			PF07690	Major Facilitator Superfamily	related to multidrug resistance protein
AALT_g11470	-4.15998	2.36e-05							PF01425	Amidase	amidase
AALT_g504	-4.15578	1.22e-13				1.A.8			PF00230	Major intrinsic protein	aquaporin
AALT_g3917	-4.15009	6.85e-47							PF00171	Aldehyde dehydrogenase family	1-pyrroline-5-carboxylate dehydrogenase
AALT_g9281	-4.14799	4.66e-36							PF01915,PF00933,PF14310	Glycosyl hydrolase family 3 C-terminal domain,Glycosyl hydrolase family 3 N terminal domain,Fibronectin type III-like domain	glycoside hydrolase family 3 protein
AALT_g6869	-4.13761	3.3e-41	GH78						PF05592,PF08531	Bacterial alpha-L-rhamnosidase,Alpha-L-rhamnosidase N-terminal domain	glycoside hydrolase family 78 protein
AALT_g4190	-4.12991	0.000439963							PF09362	Domain of unknown function (DUF1996)	Protein kinase-like (PK-like)
AALT_g1905	-4.12676	4.23e-22					secreted				hypothetical protein
AALT_g8286	-4.12595	4.06e-47							PF03009	Glycerophosphoryl diester phosphodiesterase family	glycerophosphoryl diester phosphodiesterase family protein
AALT_g9682	-4.12023	2.87e-54				2.A.17			PF00854	POT family	peptide transporter PTR2-A
AALT_g5351	-4.11985	2.71e-40							PF04209	homogentisate 1,2-dioxygenase	homogentisate 1,2-dioxygenase
AALT_g2727	-4.11446	2.98e-10							PF00067	Cytochrome P450	pisatin demethylase
AALT_g12039	-4.10668	2.52e-22							PF00107	Zinc-binding dehydrogenase	GroES-like protein
AALT_g3966	-4.10495	2.43e-05							PF14683,PF14686	Polysaccharide lyase family 4, domain III,Polysaccharide lyase family 4, domain II	polysaccharide lyase family 4 protein
AALT_g8592	-4.09992	1.81e-23				2.A.1			PF07690	Major Facilitator Superfamily	hypothetical protein
AALT_g10711	-4.09504	2.76e-07	GH3						PF01915,PF14310,PF00933	Glycosyl hydrolase family 3 C-terminal domain,Fibronectin type III-like domain,Glycosyl hydrolase family 3 N terminal domain	glycoside hydrolase family 3 protein
AALT_g339	-4.0939	1.58e-31							PF00703,PF02837,PF02836	Glycosyl hydrolases family 2,Glycosyl hydrolases family 2, sugar binding domain,Glycosyl hydrolases family 2, TIM barrel domain	carbohydrate-binding module family 35 protein
AALT_g9889	-4.09237	4.81e-34							PF07287	Protein of unknown function (DUF1446)	putative duf1446 domain protein
AALT_g2402	-4.08473	5.03e-29							PF15892	BNR repeat-containing family member	uncharacterized protein FFUJ_14848
AALT_g11188	-4.08329	1.41e-67							PF00067	Cytochrome P450	cytochrome P450
AALT_g10203	-4.07873	6.25e-38							PF07690,PF02129,PF08530	Major Facilitator Superfamily,X-Pro dipeptidyl-peptidase (S15 family),X-Pro dipeptidyl-peptidase C-terminal non-catalytic domain	putative X-Pro dipeptidyl-peptidase C-terminal non-catalytic domain-containing protein
AALT_g11737	-4.07082	3.61e-07							PF00106	short chain dehydrogenase	oxidoreductase
AALT_g2599	-4.06599	1.65e-40				2.A.1			PF07690	Major Facilitator Superfamily	pantothenate transporter liz1
AALT_g11904	-4.05611	2.63e-51									hypothetical protein
AALT_g9731	-4.05527	2.01e-44									glycoside hydrolase family 93 protein
AALT_g5353	-4.05514	5.84e-54						PHI	PF02803,PF00108	Thiolase, C-terminal domain,Thiolase, N-terminal domain	3-ketoacyl-CoA thiolase A
AALT_g11769	-4.05406	6.07e-06							PF00106	short chain dehydrogenase	putative short chain dehydrogenase reductase protein
AALT_g8132	-4.04735	2.52e-12							PF05368	NmrA-like family	Isoflavone reductase like protein P3
AALT_g10208	-4.043	1.05e-20							PF00107,PF08240	Zinc-binding dehydrogenase,Alcohol dehydrogenase GroES-like domain	alcohol dehydrogenase
AALT_g2723	-4.03167	2.57e-47							PF07690,PF04082	Major Facilitator Superfamily,Fungal specific transcription factor domain	hypothetical protein
AALT_g7458	-4.03101	2.17e-62				2.A.1			PF00083	Sugar (and other) transporter	high affinity glucose transporter ght1
AALT_g4375	-4.02972	3.43e-40									uncharacterized protein CPUR_05542
AALT_g8864	-4.02526	4.51e-66							PF00491	Arginase family	arginase family protein
AALT_g10511	-4.01404	1.34e-17									putative integral membrane protein
AALT_g8571	-4.00765	4.17e-39							PF04444,PF00775	Catechol dioxygenase N terminus,Dioxygenase	catechol dioxygenase
AALT_g8295	-4.0038	0.00427513									hypothetical protein
AALT_g9513	-4.0036	1.23e-49				2.A.1			PF07690	Major Facilitator Superfamily	benomyl/methotrexate resistance protein
AALT_g5679	-3.99719	3.74e-96							PF02894,PF01408	Oxidoreductase family, C-terminal alpha/beta domain,Oxidoreductase family, NAD-binding Rossmann fold	NAD-binding Rossmann fold oxidoreductase family protein
AALT_g10489	-3.99439	2.52e-21							PF01738	Dienelactone hydrolase family	Dienelactone hydrolase
AALT_g7177	-3.98751	2.57e-37							PF07976,PF01494	Phenol hydroxylase, C-terminal dimerisation domain,FAD binding domain	phenol 2-monooxygenase
AALT_g1554	-3.96112	5.94e-50							PF03547	Membrane transport protein	Auxin Efflux Carrier superfamily
AALT_g8687	-3.94282	9.69e-51							PF05726,PF02678	Pirin C-terminal cupin domain,Pirin	pirin
AALT_g10559	-3.93956	2.02e-06							PF00248	Aldo/keto reductase family	GCY protein
AALT_g7021	-3.93634	5.12e-13							PF10282	Lactonase, 7-bladed beta-propeller	YkgB
AALT_g4975	-3.9307	1.67e-44							PF01425	Amidase	hypothetical protein
AALT_g4186	-3.92929	3.02e-54							PF04324,PF03460,PF07992,PF00355,PF01077	BFD-like [2Fe-2S] binding domain,Nitrite/Sulfite reductase ferredoxin-like half domain,Pyridine nucleotide-disulphide oxidoreductase,Rieske [2Fe-2S] domain,Nitrite and sulphite reductase 4Fe-4S domain	nitrite reductase
AALT_g879	-3.92879	1.07e-48							PF01042	Endoribonuclease L-PSP	L-PSP endoribonuclease family protein, putative
AALT_g10090	-3.92636	4.94e-69							PF17047,PF00168	Synaptotagmin-like mitochondrial-lipid-binding domain,C2 domain	Extended synaptotagmin-3
AALT_g4042	-3.9243	2.82e-32				1.A.17			PF02714,PF14703,PF13967,PF12621	Calcium-dependent channel, 7TM region, putative phosphate,Cytosolic domain of 10TM putative phosphate transporter,Late exocytosis, associated with Golgi transport,Extracellular tail, of 10TM putative phosphate transporter	signal recognition particle receptor subunit alpha
AALT_g10089	-3.91953	3.18e-51							PF00135	Carboxylesterase family	para-nitrobenzyl esterase
AALT_g9301	-3.91102	1.55e-100							PF00248	Aldo/keto reductase family	aldehyde reductase 1
AALT_g8081	-3.90468	7.62e-66									unnamed protein product
AALT_g2436	-3.90038	6.5e-44							PF14269	Arylsulfotransferase (ASST)	hypothetical protein
AALT_g9733	-3.89196	9.26e-30	AA9					PHI	PF03443	Glycosyl hydrolase family 61	glycoside hydrolase family 61 protein
AALT_g1567	-3.87486	3.81e-05						PHI	PF01494	FAD binding domain	monooxygenase
AALT_g11341	-3.87452	4.05e-05				2.A.1			PF00083	Sugar (and other) transporter	quinate permease
AALT_g3957	-3.87369	7.99e-61									unnamed protein product
AALT_g6302	-3.85686	5.35e-22							PF07687,PF01546	Peptidase dimerisation domain,Peptidase family M20/M25/M40	acetyl-lysine deacetylase
AALT_g867	-3.8482	1.14e-98				3.A.1			PF13434,PF00005,PF00664	L-lysine 6-monooxygenase (NADPH-requiring),ABC transporter,ABC transporter transmembrane region	leptomycin B resistance protein pmd1
AALT_g11185	-3.84407	1.17e-05							PF00067	Cytochrome P450	cytochrome P450
AALT_g11437	-3.84275	5.28e-07							PF00795	Carbon-nitrogen hydrolase	nitrilase/cyanide hydratase and apolipoprotein N-acyltransferase
AALT_g719	-3.84009	4.81e-13				2.A.3			PF13520	Amino acid permease	amino acid transporter
AALT_g8556	-3.83702	4.29e-41							PF10241	Uncharacterized conserved protein	putative biogenesis of lysosome-related organelles complex 1 subunit kxd1 protein
AALT_g5355	-3.83468	5.81e-23							PF01144	Coenzyme A transferase	succinyl-CoA:3-ketoacid-coenzyme A transferase subunit A
AALT_g3920	-3.82877	8.21e-89							PF01619	Proline dehydrogenase	pyrroline-5-carboxylate reductase
AALT_g10006	-3.82847	4.21e-95	GH51						PF06964	Alpha-L-arabinofuranosidase C-terminus	glycoside hydrolase family 51 protein
AALT_g5354	-3.82149	1.52e-73							PF00465	Iron-containing alcohol dehydrogenase	alcohol dehydrogenase
AALT_g359	-3.80252	4.35e-66							PF01161	Phosphatidylethanolamine-binding protein	hypothetical protein
AALT_g1855	-3.8009	2.11e-80				2.A.1			PF07690	Major Facilitator Superfamily	siderochrome-iron transporter Sit1
AALT_g4493	-3.79846	1.84e-23							PF02595	Glycerate kinase family	putative glycerate kinase protein
AALT_g5770	-3.79272	3.75e-43							PF16862	Glycosyl hydrolase family 79 C-terminal beta domain	glycoside hydrolase family 79 protein
AALT_g9002	-3.79213	1.19e-09							PF16850	Peptidase inhibitor I66	unnamed protein product
AALT_g10202	-3.79104	1.14e-34							PF05721	Phytanoyl-CoA dioxygenase (PhyH)	hypothetical protein
AALT_g10557	-3.78928	1.29e-05				2.A.1			PF07690	Major Facilitator Superfamily	inner membrane transport protein yfaV
AALT_g6625	-3.78428	2.85e-11									hypothetical protein
AALT_g7359	-3.7797	9.91e-57	GH105						PF07470	Glycosyl Hydrolase Family 88	glycoside hydrolase family 105 protein
AALT_g10308	-3.77857	6.91e-30							PF00067,PF00083	Cytochrome P450,Sugar (and other) transporter	hypothetical protein
AALT_g8951	-3.77563	1.97e-44							PF00710	Asparaginase	L-asparaginase
AALT_g2124	-3.77325	2.89e-59							PF00348	Polyprenyl synthetase	farnesyl pyrophosphate synthetase
AALT_g11783	-3.77201	8.66e-23							PF14592,PF13229	Chondroitinase B,Right handed beta helix region	pectate lyase
AALT_g11183	-3.77043	0.000131048							PF00067	Cytochrome P450	putative cytochrome p450 protein
AALT_g11741	-3.75497	5.32e-05							PF08540,PF01154	Hydroxymethylglutaryl-coenzyme A synthase C terminal,Hydroxymethylglutaryl-coenzyme A synthase N terminal	hydroxymethylglutaryl-CoA synthase
AALT_g207	-3.74929	5.77e-09							PF00174,PF03404,PF00173,PF00970,PF00175	Oxidoreductase molybdopterin binding domain,Mo-co oxidoreductase dimerisation domain,Cytochrome b5-like Heme/Steroid binding domain,Oxidoreductase FAD-binding domain,Oxidoreductase NAD-binding domain	nitrate reductase (NADH)
AALT_g7689	-3.74499	8.22e-32							PF12695	Alpha/beta hydrolase family	alpha/beta-Hydrolase
AALT_g5231	-3.73397	8.87e-56							PF00135	Carboxylesterase family	acetylcholinesterase precursor
AALT_g8542	-3.73358	3e-27									hypothetical protein
AALT_g3726	-3.72045	1.09e-44				2.A.1			PF07690	Major Facilitator Superfamily	phthalate transporter
AALT_g4066	-3.70288	0.00319994							PF03358	NADPH-dependent FMN reductase	flavo protein
AALT_g1590	-3.7026	3.13e-43							PF00150	Cellulase (glycosyl hydrolase family 5)	glycoside hydrolase family 5 protein
AALT_g635	-3.69089	2.91e-46							PF00561	alpha/beta hydrolase fold	alpha/beta hydrolase fold domain containing protein
AALT_g9744	-3.68852	6.17e-33							PF00135	Carboxylesterase family	carotenoid ester lipase precursor
AALT_g7651	-3.68686	8.01e-16					secreted				putative ricin b lectin protein
AALT_g1906	-3.68329	1.27e-35							PF13417,PF13410	Glutathione S-transferase, N-terminal domain,Glutathione S-transferase, C-terminal domain	PREDICTED: uncharacterized protein LOC103939768
AALT_g2973	-3.67798	2.11e-26							PF09084	NMT1/THI5 like	PREDICTED: protein NMT1 homolog
AALT_g7412	-3.66605	2.35e-44				8.B.9			PF00188	Cysteine-rich secretory protein family	SCP-like extracellular protein
AALT_g1225	-3.66006	1.68e-44				2.A.1			PF00083	Sugar (and other) transporter	quinate permease
AALT_g3042	-3.65914	9.43e-18							PF04828,PF07876	Glutathione-dependent formaldehyde-activating enzyme,Stress responsive A/B Barrel Domain	hypothetical protein
AALT_g3435	-3.65164	2.97e-49	GH43						PF04616	Glycosyl hydrolases family 43	glycosyl hydrolase family 43
AALT_g1290	-3.64603	0.000615377	GH5						PF03442,PF00150	Carbohydrate binding domain X2,Cellulase (glycosyl hydrolase family 5)	glycoside hydrolase family 5 protein
AALT_g440	-3.6419	2.87e-22				2.A.1			PF00083	Sugar (and other) transporter	Sugar transporter-like protein
AALT_g5950	-3.63919	4.6e-29							PF07690	Major Facilitator Superfamily	MFS general substrate transporter
AALT_g4859	-3.63591	1.54e-29							PF13449	Esterase-like activity of phytase	3-phytase
AALT_g9302	-3.6343	3.74e-45							PF00106	short chain dehydrogenase	2-deoxy-D-gluconate 3-dehydrogenase
AALT_g10496	-3.62811	1.19e-19							PF00856	SET domain	SET domain-containing protein 5
AALT_g8420	-3.62793	1.21e-63									autotransporter beta-domain protein
AALT_g298	-3.62497	0.0124033									hypothetical protein
AALT_g6708	-3.62077	5.15e-15									carbohydrate esterase family 15 protein
AALT_g7443	-3.61847	7.94e-30							PF01596	O-methyltransferase	catechol O-methyltransferase
AALT_g1630	-3.61762	8.29e-38				2.A.1			PF00083	Sugar (and other) transporter	inorganic phosphate transporter 1-6 /Pi cotransporter
AALT_g1666	-3.61709	3.4e-47							PF06101	Plant protein of unknown function (DUF946)	putative vacuolar protein sorting-associated protein 62 protein
AALT_g10007	-3.60923	1.13e-78				2.A.1			PF00083	Sugar (and other) transporter	sugar transporter STL1
AALT_g1085	-3.60893	6.21e-19							PF00194	Eukaryotic-type carbonic anhydrase	carbonic anhydrase
AALT_g7872	-3.60803	1.02e-67							PF12396	Protein of unknown function (DUF3659)	LEA domain containing protein
AALT_g9746	-3.60599	4.17e-41							PF15979	Glycosyl hydrolase family 115	glycoside hydrolase family 115 protein
AALT_g8711	-3.60209	8.42e-19							PF00501,PF07993	AMP-binding enzyme,Male sterility protein	NRPS-like enzyme
AALT_g7109	-3.59509	8.01e-43					secreted				hypothetical protein
AALT_g3263	-3.58782	3.27e-06				9.A.26			PF04479	RTA1 like protein	RTA1 like protein
AALT_g7422	-3.58016	6.11e-11									hypothetical protein
AALT_g7128	-3.57527	4.32e-20				2.A.1			PF07690	Major Facilitator Superfamily	MFS multidrug transporter
AALT_g9944	-3.56598	1.05e-30							PF00106	short chain dehydrogenase	short chain dehydrogenase/reductase family oxidoreductase
AALT_g1130	-3.56574	3.16e-21									hypothetical protein
AALT_g8682	-3.56501	1.42e-40							PF00106	short chain dehydrogenase	15-hydroxyprostaglandin dehydrogenase
AALT_g5966	-3.56092	1.55e-45				2.A.1			PF00083	Sugar (and other) transporter	lactose permease
AALT_g2597	-3.54121	1.34e-49				2.A.1			PF00083	Sugar (and other) transporter	myo-inositol transporter 1
AALT_g1163	-3.5378	1.33e-33							PF13450	NAD(P)-binding Rossmann-like domain	flavin-containing amine oxidasedehydrogenase
AALT_g1211	-3.53479	1.41e-32	GH105						PF07470	Glycosyl Hydrolase Family 88	glycoside hydrolase family 105 protein
AALT_g5965	-3.53393	0.00150816									hypothetical protein
AALT_g7585	-3.53046	3.44e-25							PF00701	Dihydrodipicolinate synthetase family	dihydrodipicolinate synthetase family protein
AALT_g9620	-3.52739	2.05e-82							PF03663,PF06441	Glycosyl hydrolase family 76,Epoxide hydrolase N terminus	glycoside hydrolase family 76 protein
AALT_g2272	-3.52063	3.52e-21							PF11578	Protein of unknown function (DUF3237)	hypothetical protein
AALT_g3012	-3.50851	7.95e-22	GH53						PF07745	Glycosyl hydrolase family 53	glycoside hydrolase family 53 protein
AALT_g7556	-3.50399	1.47e-17							PF05746,PF00750	DALR anticodon binding domain,tRNA synthetases class I (R)	arginyl-tRNA synthetase, putative
AALT_g1999	-3.50004	2.67e-23							PF02449	Beta-galactosidase	glycoside hydrolase family 35 protein
AALT_g11887	-3.49678	0.000417362									unnamed protein product
AALT_g11340	-3.49303	4.39e-06							PF08501	Shikimate dehydrogenase substrate binding domain	quinate dehydrogenase
AALT_g7940	-3.49265	1.4e-05									hypothetical protein
AALT_g9274	-3.48059	1.39e-45			HLH				PF00010	Helix-loop-helix DNA-binding domain	DEHA2G06732p
AALT_g11628	-3.47479	5.23e-17							PF06609	Fungal trichothecene efflux pump (TRI12)	putative trichothecene efflux pump protein
AALT_g11189	-3.4723	0.000403301							PF00348	Polyprenyl synthetase	Terpenoid synthase
AALT_g6960	-3.47218	3.98e-28				3.A.16			PF00179	Ubiquitin-conjugating enzyme	PREDICTED: ubiquitin-conjugating enzyme E2 2-like
AALT_g514	-3.46499	1.34e-17	GH43						PF04616	Glycosyl hydrolases family 43	xylosidase : arabinofuranosidase
AALT_g8024	-3.46264	8.21e-26							PF05336	Domain of unknown function (DUF718)	L-rhamnose 1-epimerase
AALT_g11273	-3.45712	2.6e-18						PHI	PF01222	Ergosterol biosynthesis ERG4/ERG24 family	delta(24(24(1)-sterol reductase )-reductase) sterol reductase
AALT_g10504	-3.45553	4.37e-18							PF01814	Hemerythrin HHE cation binding domain	Hemerythrin HHE cation binding domain protein
AALT_g6113	-3.45034	0.00251621							PF09362	Domain of unknown function (DUF1996)	Protein kinase-like (PK-like)
AALT_g11354	-3.44784	1.46e-48							PF08592	Domain of unknown function (DUF1772)	uncharacterized protein FFUJ_09378
AALT_g7427	-3.44031	8.16e-22									hypothetical protein
AALT_g9508	-3.4342	1.08e-27	GH62						PF03664	Glycosyl hydrolase family 62	alpha-L-arabinofuranosidase precursor
AALT_g11465	-3.43029	6.82e-14									hypothetical protein
AALT_g11547	-3.42975	1.58e-20							PF00491	Arginase family	arginase
AALT_g9949	-3.42774	2.66e-20							PF02746,PF13378	Mandelate racemase / muconate lactonizing enzyme, N-terminal domain,Enolase C-terminal domain-like	mandelate racemase/muconate lactonizing enzyme family protein
AALT_g10690	-3.4232	4.23e-51									uncharacterized protein FFUJ_06601
AALT_g4117	-3.42175	8.89e-43									hypothetical protein
AALT_g3867	-3.42133	1.7e-59									Acylphosphatase
AALT_g9987	-3.41623	4.39e-26							PF05368	NmrA-like family	putative family protein
AALT_g2354	-3.41467	8.49e-06							PF13343	Bacterial extracellular solute-binding protein	ABC-type Fe3+ transport system
AALT_g4881	-3.41432	3.78e-27							PF04082,PF16499	Fungal specific transcription factor domain,Alpha galactosidase A	glycoside hydrolase family 27 protein
AALT_g11883	-3.41413	2.21e-16									hypothetical protein
AALT_g1073	-3.41408	1.39e-37				3.A.1			PF00005,PF01061,PF06422	ABC transporter,ABC-2 type transporter,CDR ABC transporter	ABC transporter-like protein
AALT_g11768	-3.40535	6.39e-63							PF00083	Sugar (and other) transporter	sugar transporter STL1
AALT_g2566	-3.40448	1.96e-63				2.A.20			PF01384	Phosphate transporter family	phosphate permease (PHO89 /Pi cotransporter PHO89)
AALT_g3428	-3.39849	8.52e-07							PF01476	LysM domain	carbohydrate-binding module family 50 protein
AALT_g2728	-3.39797	2.06e-09	AA4						PF01565,PF02913	FAD binding domain,FAD linked oxidases, C-terminal domain	aryl-alcohol oxidase
AALT_g10877	-3.39331	4.07e-19							PF01425	Amidase	acetamidase
AALT_g3295	-3.39309	2.1e-05	AA9				secreted		PF03443	Glycosyl hydrolase family 61	cel1 protein precursor
AALT_g11215	-3.39243	5.88e-21							PF03992	Antibiotic biosynthesis monooxygenase	hypothetical protein
AALT_g861	-3.3907	4.68e-51				2.A.1					siderophore iron transporter mirB
AALT_g10556	-3.38499	4.17e-05							PF07993,PF00501,PF13238,PF00550	Male sterility protein,AMP-binding enzyme,AAA domain,Phosphopantetheine attachment site	nrps-like protein
AALT_g4955	-3.37633	3.16e-16	CE5					PHI	PF01083	Cutinase	carbohydrate esterase family 5 protein
AALT_g2385	-3.37388	2.01e-11									hypothetical protein
AALT_g9607	-3.36839	1.49e-19					secreted		PF07452	CHRD domain	CHRD superfamily protein
AALT_g5357	-3.36356	1.2e-07							PF14833,PF03446	NAD-binding of NADP-dependent 3-hydroxyisobutyrate dehydrogenase,NAD binding domain of 6-phosphogluconate dehydrogenase	3-hydroxyisobutyrate dehydrogenase, mitochondrial precursor
AALT_g9303	-3.36094	9.73e-44							PF08240,PF00107	Alcohol dehydrogenase GroES-like domain,Zinc-binding dehydrogenase	sorbitol dehydrogenase
AALT_g8798	-3.36059	3.41e-71				2.A.1			PF00083	Sugar (and other) transporter	sugar transporter
AALT_g627	-3.35578	4.88e-52							PF07081	Protein of unknown function (DUF1349)	Uncharacterized protein SAPIO_CDS0068
AALT_g10978	-3.35539	3.9e-06					secreted				hypothetical protein
AALT_g4237	-3.34767	3.15e-39				3.A.1			PF00005,PF00664	ABC transporter,ABC transporter transmembrane region	multidrug resistance protein 1
AALT_g8715	-3.34721	2.24e-15							PF02727,PF01179	Copper amine oxidase, N2 domain,Copper amine oxidase, enzyme domain	primary-amine oxidase
AALT_g6218	-3.33995	3.26e-12	GH26						PF02156,PF16990	Glycosyl hydrolase family 26,Carbohydrate binding module (family 35)	glycoside hydrolase family 26 protein
AALT_g8825	-3.32668	2.91e-54							PF04479	RTA1 like protein	RTA1 like protein
AALT_g4122	-3.31758	0.0102948							PF11951	Fungal specific transcription factor domain	Acriflavine sensitivity control protein acr-2
[truncated: 1,350 more rows]

## Sheet: Table S3-KEGG-GO
Table S3 GO and KEGG pathway enrichment analyses of DEGs in ΔAacsn5 during asexual development (AD) and infection (IN)
GO analysis
GO.ID	Term	Annotated	Significant	Expected	P-Value
AD-DOWN
GO:0006810	transport	881	112	61.77	4.8e-12
GO:0055085	transmembrane transport	610	91	42.77	1.1e-13
GO:0042493	response to drug	3	2	0.21	0.01402
GO:0006811	ion transport	159	20	11.15	0.00712
GO:0055114	oxidation-reduction process	879	77	61.63	0.01613
GO:0006979	response to oxidative stress	25	7	1.75	0.00125
GO:0044765	single-organism transport	131	21	9.19	0.00025
AD-UP
GO:0055085	transmembrane transport	610	46	34.24	0.01948
GO:0055114	oxidation-reduction process	879	80	49.35	1.7e-06
GO:0019419	sulfate reduction	1	1	0.06	0.05614
IN-DOWN
GO:0006810	transport	881	131	87.18	9.9e-08
GO:0055085	transmembrane transport	610	112	60.36	3e-12
GO:0055114	oxidation-reduction process	879	126	86.98	1.7e-06
GO:0005976	polysaccharide metabolic process	20	6	1.98	0.01053
GO:0005975	carbohydrate metabolic process	333	92	32.95	4.7e-22
IN-UP
GO:0055085	transmembrane transport	610	40	25.98	0.00284
GO:0033554	cellular response to stress	113	10	4.81	0.0213
GO:0019419	sulfate reduction	1	1	0.04	0.0426
KEGG analysis
	Term	Pathway ID	Input number	Background number	P-Value
Asexual devilopment-down	Nitrogen metabolism	pte00910	6	14	0.0383339
	Amino sugar and nucleotide sugar metabolism	pte00520	10	51	0.0618761
Asexual devilopment-up	Riboflavin metabolism	pte00740	8	17	0.00176845
	Tyrosine metabolism	pte00350	11	38	0.00176845
	Sulfur metabolism	pte00920	7	17	0.00472982
	Non-homologous end-joining	pte03450	5	9	0.0102604
Infection-down	Starch and sucrose metabolism	pte00500	23	71	8.18686e-06
	Pentose and glucuronate interconversions	pte00040	12	26	0.000260065
	Galactose metabolism	pte00052	12	34	0.00146398
	Tyrosine metabolism	pte00350	10	38	0.0244305
	Cyanoamino acid metabolism	pte00460	7	19	0.0244305
	Metabolic pathways	pte01100	91	864	0.0272922
	Phenylalanine metabolism	pte00360	8	28	0.031417
	Glycerolipid metabolism	pte00561	8	29	0.0329221
	Fructose and mannose metabolism	pte00051	9	37	0.0344585
	Arginine and proline metabolism	pte00330	8	31	0.0369878
	Other glycan degradation	pte00511	5	13	0.0413869
	Glycosphingolipid biosynthesis - globo series	pte00603	4	8	0.0413869
	Ascorbate and aldarate metabolism	pte00053	4	8	0.0413869
Infection-up	Non-homologous end-joining	pte03450	5	9	0.00948344
	Sulfur metabolism	pte00920	5	17	0.0469853

## Sheet: Table S4-CSN
Table S4 BLASTp results of A.alternata Z7 proteins to the A.nidulans CSN subunits.
Gene name	Query id	Subject id	identity	length	Positives	Gaps	Query start	Query end	Subject start	Subject end	E value	Bitscore
CSN1	Q5BD89.2	AALT_g1191	47.8	410	196	3	44	445	20	419	6e-109	390
CSN1	Q5BD89.2	AALT_g2628	20.81	197	143	4	111	300	87	277	0.15	33.5
CSN1	Q5BD89.2	AALT_g7565	40	35	21	0	1	35	1	35	1.1	30.8
CSN1	Q5BD89.2	AALT_g5717	33.93	56	34	2	405	460	789	841	1.9	30
CSN1	Q5BD89.2	AALT_g8123	31.58	57	30	2	126	173	40	96	6.6	28.1
CSN2	Q5B3U7.2	AALT_g1175	72.54	437	120	0	28	464	28	464	0	694
CSN2	Q5B3U7.2	AALT_g10708	21.61	273	199	7	151	415	122	387	8e-11	64.3
CSN2	Q5B3U7.2	AALT_g1191	25.26	190	118	7	237	407	207	391	0.002	40
CSN2	Q5B3U7.2	AALT_g5942	26.79	112	70	4	309	415	301	405	0.007	38.1
CSN2	Q5B3U7.2	AALT_g4746	20.83	120	88	3	351	464	403	521	1.4	30.4
CSN2	Q5B3U7.2	AALT_g6311	48.65	37	16	1	447	483	103	136	2.1	30
CSN2	Q5B3U7.2	AALT_g11376	31.11	45	31	0	83	127	1770	1814	3.4	29.3
CSN2	Q5B3U7.2	AALT_g4403	33.33	39	26	0	324	362	237	275	3.7	28.9
CSN2	Q5B3U7.2	AALT_g5955	24.63	134	86	6	316	437	239	369	5.7	28.5
CSN3	Q5B0Y2.2	AALT_g9027	30.68	440	280	9	14	433	13	447	8e-54	207
CSN3	Q5B0Y2.2	AALT_g9098	18.67	241	169	6	226	455	252	476	3.5	29.3
CSN3	Q5B0Y2.2	AALT_g8156	37.5	32	20	0	3	34	28	59	6.2	28.1
CSN3	Q5B0Y2.2	AALT_g6987	32.93	82	50	2	111	191	296	373	7.3	28.1
CSN4	Q9C467.2	AALT_g7868	48.45	388	179	5	26	401	25	403	6e-84	306
CSN4	Q9C467.2	AALT_g1065	27.84	97	62	3	301	397	378	466	0.58	31.2
CSN5	Q5BBF1.2	AALT_g2342	58.14	344	128	4	1	330	1	342	2e-114	408
CSN5	Q5BBF1.2	AALT_g9757	39.02	205	115	6	49	247	32	232	4e-31	131
CSN5	Q5BBF1.2	AALT_g6007	28.97	107	66	5	70	174	389	487	0.002	39.3
CSN5	Q5BBF1.2	AALT_g2408	42.11	38	21	1	102	138	571	608	0.36	31.6
CSN5	Q5BBF1.2	AALT_g7017	29.32	133	75	4	121	240	92	218	0.5	31.2
CSN5	Q5BBF1.2	AALT_g11280	22.83	92	68	1	49	137	14	105	0.56	31.2
CSN5	Q5BBF1.2	AALT_g11613	27.12	59	43	0	261	319	710	768	1.1	30
CSN5	Q5BBF1.2	AALT_g9200	25	64	47	1	193	256	78	140	4.1	28.1
CSN5	Q5BBF1.2	AALT_g5314	25.86	58	38	2	188	240	71	128	4.2	28.1
CSN5	Q5BBF1.2	AALT_g7323	47.22	36	17	1	281	316	323	356	6.4	27.3
CSN5	Q5BBF1.2	AALT_g179	26.76	71	48	3	212	281	702	769	7.8	27.3
CSN6	Q5BB47.2	AALT_g1029	36.7	406	225	5	8	381	431	836	4e-59	224
CSN6	Q5BB47.2	AALT_g11280	34.38	96	54	5	19	110	15	105	2e-07	52.8
CSN7	Q00648.1	AALT_g5627	50.21	235	104	5	1	231	1	226	1e-46	182
CSN7	Q00648.1	AALT_g7026	30	90	46	4	7	92	78	154	1.3	29.6
CSN8	P0C624.1	AALT_g8404	26.39	72	52	1	65	136	219	289	5.2	26.9

## Sheet: Table S5-spore
Table S5 Expression of genes whose orthologs were associated with conidiation in A.nidulans and N.crassa
Gene	Acession number	Log2FC/Conidiation	p-value/Conidiation	Log2FC/Infection	p-value/Infection
FadA	AALT_g3129	-0.312988	0.28574	-0.307437	0.214188
flbA	AALT_g2799	0.353576	0.217798	0.407379	0.102636
FlbB	AALT_g5529	-0.988063	5.71144e-05	-0.0546414	0.857331
FlbB	AALT_g5529	-0.988063	5.71144e-05	-0.0546414	0.857331
FlbC	AALT_g5513	-2.95015	1.37891e-24	-1.23797	7.61395e-13
FlbD	AALT_g4507	-1.36669	2.09465e-08	-0.685898	0.0156663
FlbE	AALT_g11874	-1.25396	6.57547e-06	0.157509	0.618421
FphA	AALT_g420	-1.52176	8.14871e-11	-0.564593	0.0065622
LaeA	AALT_g9887	-0.658801	0.0299652	0.185813	0.607489
LreA	AALT_g5872	-0.517613	0.0611705	-0.167469	0.462579
LreB	AALT_g5596	-0.122443	0.674945	-0.00750321	0.97574
MPKB	AALT_g9042	0.464244	0.0644618	0.0644847	0.805967
mtfA	AALT_g3874	-1.09647	0.00037989	-1.52056	2.62425e-06
PKA	AALT_g3695	0.083381	0.784403	-0.117311	0.603041
ppoA	AALT_g4063	0.396526	0.174435	1.5882	1.12365e-13
ppoB	AALT_g4063	0.396526	0.174435	1.5882	1.12365e-13
PpoC	AALT_g4063	0.396526	0.174435	1.5882	1.12365e-13
SteC	AALT_g3896	-0.0871733	0.800848	0.177285	0.47428
stuA	AALT_g10904	-0.436248	0.138144	-0.189314	0.373824
VeA	AALT_g4376	-1.80308	1.14758e-13	-1.48657	4.97854e-15
VelB	AALT_g7603	0.479325	0.0744407	-0.0963182	0.723001
VosA	AALT_g512	-1.78944	1.78661e-07	0.163009	0.761071

## Sheet: Table S6-CAZY
Table S6 Differentially expressed CAZymes genes in ΔAacsn5 during asexual development and infection
Gene ID	Log2FC/Conidiation	p-value/Conidiation	Log2FC/Infection	p-value/Infection	CAZymes	Kinase	Transcription factor	Transporter	Secreted	PHI	Pfam	domain	Annotation
9 common elements in "Conidiation-down" and "Infection-down":
AALT_g3329	-2.83948	1.81659e-30	-2.24774	2.56694e-14	AA3						PF05199,PF00732	GMC oxidoreductase,GMC oxidoreductase	GMC oxidoreductase
AALT_g6051	-4.25962	6.9685e-23	-3.0111	6.18408e-06	CE10						PF07859	alpha/beta hydrolase fold	lipase/esterase
AALT_g2239	-3.86296	1.77561e-27	-3.07381	2.08222e-43	CE10						PF07859	alpha/beta hydrolase fold	esterase/lipase
AALT_g4955	-3.09647	1.25282e-08	-3.37633	3.16373e-16	CE5					PHI	PF01083	Cutinase	carbohydrate esterase family 5 protein
AALT_g4843	-5.11325	2.32894e-56	-3.07409	2.0341e-44	GH128						PF11790	Glycosyl hydrolase catalytic core	glycoside hydrolase family 128 protein
AALT_g4954	-2.50241	0.0190578	-3.08122	2.91095e-31	GH37						PF01204	Trehalase	trehalase precursor
AALT_g11673	-3.42285	2.62175e-32	-2.72211	3.73234e-14	GH72						PF03198	Glucanosyltransferase	glycolipid-anchored surface protein 5 precursor
AALT_g2013	-2.78843	2.66182e-17	-4.50012	7.39669e-32	GH72						PF03198	Glucanosyltransferase	glycoside hydrolase family 72 protein
AALT_g6859	-2.2512	1.4957e-07	-2.14227	1.11283e-13	GT8						PF01501	Glycosyl transferase family 8	glycosyltransferase family 8 protein
12 common elements in "Conidiation-up" and "Infection-up":
AALT_g5271	3.40921	2.10829e-33	4.94759	6.28049e-51	AA3						PF05199,PF00732	GMC oxidoreductase,GMC oxidoreductase	GMC oxidoreductase
AALT_g8792	4.69982	5.20252e-70	2.12598	2.89978e-13	AA3						PF00732,PF05199	GMC oxidoreductase,GMC oxidoreductase	choline dehydrogenase
AALT_g5270	3.36069	1.58138e-09	4.11057	8.48868e-22	AA7						PF01565	FAD binding domain	FAD binding domain containing protein
AALT_g4107	3.09403	3.30355e-14	3.60143	1.30151e-45	AA7						PF01565	FAD binding domain	putative fad linked oxidase-like protein
AALT_g7478	2.79439	3.90745e-20	2.08476	1.21869e-14	AA9						PF00734,PF03443	Fungal cellulose binding domain,Glycosyl hydrolase family 61	endoglucanase II
AALT_g10286	2.05564	2.36366e-11	2.75872	2.56454e-16	CE4						PF01522	Polysaccharide deacetylase	carbohydrate esterase family 4 protein
AALT_g8707	5.24925	4.36089e-47	4.29108	1.03116e-32	GH18						PF00704,PF00187	Glycosyl hydrolases family 18,Chitin recognition protein	glycoside hydrolase family 18 protein, partial
AALT_g11811	6.31538	5.2126e-37	8.36847	1.27859e-55	GH3					PHI	PF01915,PF14310,PF00933	Glycosyl hydrolase family 3 C-terminal domain,Fibronectin type III-like domain,Glycosyl hydrolase family 3 N terminal domain	glycoside hydrolase family 3 protein
AALT_g1055	2.1138	0.00031604	3.43027	1.58662e-17	GH47						PF01532	Glycosyl hydrolase family 47	alpha-mannosidase IC
AALT_g8708	5.34779	1.37339e-49	3.46324	0.000941148	GH55						PF01476,PF12708	LysM domain,Pectate lyase superfamily protein	carbohydrate-binding module family 50 protein
AALT_g5837	2.29555	4.55858e-17	2.95712	5.26241e-22	GT34						PF00067	Cytochrome P450	Cytochrome P450 67
AALT_g11813	6.66714	2.65742e-11	6.43854	9.22842e-18	GT69						PF11735	Cryptococcal mannosyltransferase 1	glycosyltransferase family 69 protein
3 common elements in "Conidiation-up" and "Infection-down":
AALT_g10173	2.32224	2.25318e-07	-2.70451	7.68335e-29	AA3						PF00732,PF05199	GMC oxidoreductase,GMC oxidoreductase	choline dehydrogenase
AALT_g3024	2.72132	3.00264e-06	-2.69981	4.51759e-10	GH28					PHI	PF00295	Glycosyl hydrolases family 28	putative endopolygalacturonase protein
AALT_g8944	2.84442	0.0222345	-4.20787	3.78422e-08	PL1					PHI	PF00544	Pectate lyase	pectate lyase
86 elements included exclusively in "Infection-down":
AALT_g7722	-1.46078	0.00370273	-2.19417	3.59914e-07	AA1						PF00394,PF07732,PF07731	Multicopper oxidase,Multicopper oxidase,Multicopper oxidase	blue copper oxidase cueO precursor
AALT_g8775	-1.94096	9.04044e-10	-2.43393	1.12737e-23	AA3						PF05199,PF00732	GMC oxidoreductase,GMC oxidoreductase	GMC oxidoreductase
AALT_g4628	1.4121	8.86754e-05	-4.34599	1.45379e-23	AA3						PF00732,PF05199	GMC oxidoreductase,GMC oxidoreductase	glucose-methanol-choline oxidoreductase:GMC oxidoreductase
AALT_g6629	-0.369383	0.134258	-2.12087	2.67077e-37	AA3						PF05199,PF00732	GMC oxidoreductase,GMC oxidoreductase	choline dehydrogenase
AALT_g2728	1.79735	0.112643	-3.39797	2.06225e-09	AA4						PF01565,PF02913	FAD binding domain,FAD linked oxidases, C-terminal domain	aryl-alcohol oxidase
AALT_g7022	1.62915	0.0760862	-2.71517	4.39973e-08	AA7						PF08031,PF01565	Berberine and berberine like,FAD binding domain	FAD linked oxidase domain protein
AALT_g3295	-0.887947	0.329144	-3.39309	2.10371e-05	AA9				secreted		PF03443	Glycosyl hydrolase family 61	cel1 protein precursor
AALT_g2197	-1.29552	0.100802	-3.26846	2.83146e-18	AA9				secreted	PHI	PF03443	Glycosyl hydrolase family 61	glycoside hydrolase family 61 protein
AALT_g4665	-0.317488	0.81193	-2.05895	0.0116015	AA9				secreted		PF03443	Glycosyl hydrolase family 61	endoglucanase B
AALT_g9557	0.17755	0.845377	-3.25337	0.00334306	AA9				secreted	PHI	PF03443	Glycosyl hydrolase family 61	glycoside hydrolase family 61 protein
AALT_g10661	-1.88411	1.5e-07	-3.21313	3.43959e-19	AA9						PF03443	Glycosyl hydrolase family 61	endoglucanase IV precursor
AALT_g2172	-1.46252	0.00403928	-2.36339	6.09488e-19	AA9						PF03443,PF00734	Glycosyl hydrolase family 61,Fungal cellulose binding domain	fungal cellulose binding domain containing protein
AALT_g1020	-0.0650239	0.944214	-2.00162	1.63555e-05	AA9				secreted		PF03443	Glycosyl hydrolase family 61	fungal cellulose binding domain containing protein
AALT_g9733	0.0264634	0.963204	-3.89196	9.25657e-30	AA9					PHI	PF03443	Glycosyl hydrolase family 61	glycoside hydrolase family 61 protein
AALT_g3855	-0.217291	0.729312	-2.59695	1.23586e-11	AA9						PF03443,PF00734	Glycosyl hydrolase family 61,Fungal cellulose binding domain	carbohydrate-binding module family 1 protein
AALT_g10721	0.107469	0.925137	-3.26591	1.09534e-09	AA9				secreted		PF03443	Glycosyl hydrolase family 61	glycoside hydrolase family 61 protein
AALT_g9975	-0.834116	0.235142	-2.41665	4.65667e-06	AA9				secreted		PF03443	Glycosyl hydrolase family 61	lytic polysaccharide monooxygenase
AALT_g4864	-0.545105	0.586539	-2.71045	2.91174e-12	CE1				secreted	PHI	PF10503	Esterase PHB depolymerase	carbohydrate esterase family 1 protein
AALT_g2153	-1.69143	0.0278128	-2.02606	3.14003e-12	CE10						PF00135	Carboxylesterase family	alpha/beta-hydrolase
AALT_g2396	0.77889	0.575433	-5.45757	8.35473e-28	CE10						PF00135	Carboxylesterase family	lipase 3 precursor
AALT_g10212	-0.503442	0.326531	-2.00377	8.68325e-10	CE10						PF07859	alpha/beta hydrolase fold	arylacetamide deacetylase
AALT_g8717	1.1975	0.0175298	-2.97944	2.78423e-20	CE10						PF00135	Carboxylesterase family	lipase 1 precursor
AALT_g1154	-0.38557	0.560138	-4.64136	6.1227e-52	CE10						PF00135	Carboxylesterase family	acetylcholinesterase precursor
AALT_g7191	0.762973	0.446346	-5.9659	8.10033e-88	CE12						PF13472	GDSL-like Lipase/Acylhydrolase family	carbohydrate esterase family 12 protein
AALT_g6204	-1.23205	4.98502e-06	-2.20067	1.64512e-10	CE4						PF00187,PF01522	Chitin recognition protein,Polysaccharide deacetylase	chitin binding protein
AALT_g5432	1.91139	9.21134e-05	-2.60592	3.2082e-19	CE5						PF01083	Cutinase	cutinase precursor
AALT_g4976	-0.852968	0.349687	-2.83546	5.18336e-14	CE5					PHI	PF01083	Cutinase	Cutinase
AALT_g10462	-0.716505	0.335178	-4.68011	1.43776e-21	CE8						PF01095	Pectinesterase	carbohydrate esterase family 8 protein
AALT_g4973	0.404488	0.250191	-2.04985	1.4193e-09	CE8					PHI	PF01095	Pectinesterase	pectin methylesterase
AALT_g10142	-0.0382203	0.952238	-2.50125	1.52299e-18	GH1						PF00232	Glycosyl hydrolase family 1	beta-glucosidase
AALT_g4631	-0.0966875	0.914113	-3.14631	1.87585e-30	GH10						PF00331	Glycosyl hydrolase family 10	glycoside hydrolase family 10 protein
AALT_g7359	-0.742879	0.100999	-3.7797	9.91288e-57	GH105						PF07470	Glycosyl Hydrolase Family 88	glycoside hydrolase family 105 protein
AALT_g1211	0.0960629	0.802841	-3.53479	1.4134e-32	GH105						PF07470	Glycosyl Hydrolase Family 88	glycoside hydrolase family 105 protein
AALT_g6036	-0.0706281	0.952452	-2.58675	5.94156e-05	GH12				secreted		PF01670	Glycosyl hydrolase family 12	glycoside hydrolase family 12 protein
AALT_g7910	-0.421029	0.127776	-2.11023	2.17144e-18	GH128				secreted		PF11790	Glycosyl hydrolase catalytic core	glycoside hydrolase family 128 protein
AALT_g687	-0.547909	0.177857	-5.36257	6.89459e-71	GH2						PF00703,PF16355,PF02836,PF02837	Glycosyl hydrolases family 2,Domain of unknown function (DUF4982),Glycosyl hydrolases family 2, TIM barrel domain,Glycosyl hydrolases family 2, sugar binding domain	glycoside hydrolase family 2 protein
AALT_g6218	-0.11335	0.894193	-3.33995	3.25903e-12	GH26						PF02156,PF16990	Glycosyl hydrolase family 26,Carbohydrate binding module (family 35)	glycoside hydrolase family 26 protein
AALT_g10486	-0.16197	0.691457	-2.27861	4.13013e-14	GH27			1.A.8			PF00230	Major intrinsic protein	aquaporin-5
AALT_g2190	-0.199659	0.792715	-4.45873	7.02016e-39	GH27						PF16499	Alpha galactosidase A	alpha-galactosidase precursor
AALT_g4469	-0.892175	0.481016	-5.24621	4.84058e-41	GH28					PHI	PF00295	Glycosyl hydrolases family 28	exopolygalacturonase
AALT_g5960	-0.837498	0.262853	-2.02822	2.14446e-05	GH28					PHI	PF00295	Glycosyl hydrolases family 28	endopolygalacturonase
AALT_g10711	-0.67387	0.331067	-4.09504	2.75814e-07	GH3						PF01915,PF14310,PF00933	Glycosyl hydrolase family 3 C-terminal domain,Fibronectin type III-like domain,Glycosyl hydrolase family 3 N terminal domain	glycoside hydrolase family 3 protein
AALT_g10819	1.74986	6.47298e-10	-3.20886	9.31097e-47	GH3						PF00933,PF14310,PF01915	Glycosyl hydrolase family 3 N terminal domain,Fibronectin type III-like domain,Glycosyl hydrolase family 3 C-terminal domain	glycoside hydrolase family 3 protein
AALT_g1616	-0.155233	0.701405	-2.01747	3.86767e-19	GH3						PF00933,PF01915,PF14310	Glycosyl hydrolase family 3 N terminal domain,Glycosyl hydrolase family 3 C-terminal domain,Fibronectin type III-like domain	beta-glucosidase
AALT_g10153	0.0182989	0.967823	-4.46206	9.23344e-09	GH3						PF00933	Glycosyl hydrolase family 3 N terminal domain	periplasmic beta-glucosidase precursor
AALT_g6229	0.241896	0.549348	-4.64488	2.08175e-10	GH3					PHI	PF14310,PF00933,PF01915	Fibronectin type III-like domain,Glycosyl hydrolase family 3 N terminal domain,Glycosyl hydrolase family 3 C-terminal domain	beta-glucosidase 2 precursor
AALT_g2401	-0.360707	0.61421	-3.0175	7.1274e-20	GH32						PF00251	Glycosyl hydrolases family 32 N-terminal domain	glycoside hydrolase family 32 protein
AALT_g11771	-0.517314	0.610658	-4.83727	2.82664e-16	GH33						PF13088	BNR repeat-like domain	BNR/Asp-box repeat family protein
AALT_g5961	-0.0111658	0.987058	-4.66261	5.23107e-61	GH35						PF13364,PF13363,PF01301,PF10435	Beta-galactosidase jelly roll domain,Beta-galactosidase, domain 3,Glycosyl hydrolases family 35,Beta-galactosidase, domain 2	glycoside hydrolase family 35 protein
AALT_g6875	-1.62955	9.36986e-07	-2.90988	5.15807e-15	GH35						PF13364,PF13363,PF10435,PF01301	Beta-galactosidase jelly roll domain,Beta-galactosidase, domain 3,Beta-galactosidase, domain 2,Glycosyl hydrolases family 35	beta-galactosidase
AALT_g9333	0.0922432	0.871847	-3.24015	4.43151e-26	GH35						PF13364,PF01301,PF10435,PF13363	Beta-galactosidase jelly roll domain,Glycosyl hydrolases family 35,Beta-galactosidase, domain 2,Beta-galactosidase, domain 3	glycoside hydrolase family 35 protein
AALT_g2280	-0.501522	0.275133	-3.24734	4.97979e-42	GH43						PF04616	Glycosyl hydrolases family 43	glycosyl hydrolase family 43 protein
AALT_g6974	-1.14569	0.0492267	-2.63616	1.1382e-20	GH43						PF04616	Glycosyl hydrolases family 43	glycoside hydrolase family 43 protein
AALT_g6867	0.192909	0.792693	-5.10421	3.16504e-62	GH43						PF04616	Glycosyl hydrolases family 43	putative glycosyl family protein
AALT_g8360	0.507622	0.62067	-3.03805	3.25858e-19	GH43						PF04616	Glycosyl hydrolases family 43	glycoside hydrolase family 43 protein
AALT_g7414	0.538026	0.293181	-3.2078	1.4361e-54	GH43						PF04616	Glycosyl hydrolases family 43	carbohydrate-binding module family 35 protein
AALT_g808	0.217751	0.556662	-2.35579	5.60263e-21	GH43						PF04616	Glycosyl hydrolases family 43	beta-xylosidase (Exo-beta-(1,4)-xylanase)
AALT_g2241	-1.86108	0.000305528	-4.36738	1.49957e-76	GH43						PF04616	Glycosyl hydrolases family 43	glycoside hydrolase family 43 protein
AALT_g3435	-0.0445671	0.942931	-3.65164	2.9693e-49	GH43						PF04616	Glycosyl hydrolases family 43	glycosyl hydrolase family 43
AALT_g514	-0.58493	0.550224	-3.46499	1.33586e-17	GH43						PF04616	Glycosyl hydrolases family 43	xylosidase : arabinofuranosidase
AALT_g1290	1.21934	0.358299	-3.64603	0.000615377	GH5						PF03442,PF00150	Carbohydrate binding domain X2,Cellulase (glycosyl hydrolase family 5)	glycoside hydrolase family 5 protein
AALT_g10850	-0.636554	0.533551	-2.01558	1.97458e-05	GH5						PF00150	Cellulase (glycosyl hydrolase family 5)	glucan 1,3-beta-glucosidase precursor
AALT_g10006	0.514573	0.199791	-3.82847	4.207e-95	GH51						PF06964	Alpha-L-arabinofuranosidase C-terminus	glycoside hydrolase family 51 protein
AALT_g2185	-1.08882	0.0365712	-5.25367	4.45257e-90	GH51						PF06964	Alpha-L-arabinofuranosidase C-terminus	glycoside hydrolase family 51 protein
AALT_g3012	-0.67101	0.368838	-3.50851	7.95027e-22	GH53						PF07745	Glycosyl hydrolase family 53	glycoside hydrolase family 53 protein
AALT_g10483	1.49498	0.143404	-2.11094	5.33881e-06	GH6						PF01341	Glycosyl hydrolases family 6	cellobiohydrolase II precursor
AALT_g9508	-0.45836	0.328788	-3.4342	1.07945e-27	GH62						PF03664	Glycosyl hydrolase family 62	alpha-L-arabinofuranosidase precursor
AALT_g9977	-0.695971	0.0766207	-2.09287	8.9022e-12	GH7					PHI	PF00840	Glycosyl hydrolase family 7	glycoside hydrolase family 7 protein
AALT_g2449	0.587104	0.340155	-4.78382	6.90098e-05	GH7						PF00840	Glycosyl hydrolase family 7	glycoside hydrolase family 7 protein
AALT_g6869	-0.446302	0.41271	-4.13761	3.30029e-41	GH78						PF05592,PF08531	Bacterial alpha-L-rhamnosidase,Alpha-L-rhamnosidase N-terminal domain	glycoside hydrolase family 78 protein
AALT_g3439	0.225336	0.662766	-5.04213	3.33458e-10	GH78						PF05592	Bacterial alpha-L-rhamnosidase	alpha-L-rhamnosidase
AALT_g8713	-0.218553	0.765461	-5.07582	1.17226e-11	GH78						PF05592	Bacterial alpha-L-rhamnosidase	glycoside hydrolase family 78 protein
AALT_g450	-1.98525	6.76521e-07	-2.65665	3.67337e-24	GH92						PF07971	Glycosyl hydrolase family 92	glycoside hydrolase family 92 protein
AALT_g1260	-1.96734	3.07655e-12	-2.44819	4.31109e-10	GH92						PF07971	Glycosyl hydrolase family 92	alpha-1,2-mannosidase family protein
AALT_g2332	-1.47002	3.01238e-05	-2.28412	4.38018e-09	GT32						PF05704	Capsular polysaccharide synthesis protein	capsule polysaccharide biosynthesis
AALT_g11003	0.244082	0.804418	-2.69885	0.000209126	GT34						PF00067	Cytochrome P450	benzoate 4-monooxygenase cytochrome p450
AALT_g10861	-0.217292	0.618921	-3.21448	2.97445e-16	GT4						PF00534	Glycosyl transferases group 1	glycosyltransferase family 4 protein
AALT_g1131	-1.86967	9.76498e-10	-2.25454	1.20961e-08	GT69						PF11735	Cryptococcal mannosyltransferase 1	glycosyltransferase family 69 protein
AALT_g7103	-0.698865	0.397575	-2.70337	8.51825e-05	PL1					PHI	PF00544	Pectate lyase	Pectate lyase B
AALT_g9423	0.77786	0.272887	-4.30413	9.57532e-40	PL1					PHI	PF00544	Pectate lyase	pectin lyase A precursor
AALT_g8128	0.196945	0.881438	-6.06806	4.91919e-30	PL1						PF00544	Pectate lyase	polysaccharide lyase family 1 protein
AALT_g9484	0.329475	0.791669	-3.06721	1.52205e-20	PL3				secreted	PHI	PF03211	Pectate lyase	polysaccharide lyase family 3 protein
AALT_g9836	0.641347	0.421898	-6.41813	2.6918e-54	PL3				secreted	PHI	PF03211	Pectate lyase	pectate lyase D
AALT_g908	1.14273	NA	-5.87919	7.10944e-07	PL3				secreted	PHI	PF03211	Pectate lyase	putative pectate lyase protein
AALT_g3819	-0.000216012	0.999669	-6.74422	1.04657e-90	PL3				secreted	PHI	PF03211	Pectate lyase	polysaccharide lyase family 3 protein
AALT_g9724	-0.852691	0.114559	-4.51404	2.2348e-73	PL3				secreted	PHI	PF03211	Pectate lyase	pectate lyase precursor
6 elements included exclusively in "Infection-up":
AALT_g11834	0.302185	0.784215	5.53289	1.59184e-05	AA1			2.A.108			PF07732,PF07731,PF00394	Multicopper oxidase,Multicopper oxidase,Multicopper oxidase	laccase-1 precursor
AALT_g10256	0.239632	0.757899	2.22289	5.60235e-06	AA7						PF08031,PF01565	Berberine and berberine like,FAD binding domain	FAD binding domain protein
AALT_g8812	-1.38374	1.07079e-07	3.1177	7.3222e-35	CE10						PF00326	Prolyl oligopeptidase family	dipeptidyl-peptidase 5 precursor
AALT_g5252	0.192146	0.550707	2.62063	4.37012e-23	CE4						PF01522,PF00187	Polysaccharide deacetylase,Chitin recognition protein	chitin binding protein
AALT_g71	0.559982	0.0183227	2.82753	1.03748e-19	GH72						PF03198	Glucanosyltransferase	glycoside hydrolase family 72 protein
AALT_g6743	1.15745	3.72716e-06	2.10011	4.17123e-23	GT22						PF03901	Alg9-like mannosyltransferase family	glycosyltransferase family 22 protein
17 elements included exclusively in "Conidiation-down":
AALT_g11561	-3.79893	1.4838e-42	-0.651854	0.00369712	AA3						PF00732,PF05199	GMC oxidoreductase,GMC oxidoreductase	cellobiose dehydrogenase
AALT_g11234	-2.02063	1.6284e-06	-1.26699	0.000679806	AA3						PF00732,PF05199	GMC oxidoreductase,GMC oxidoreductase	choline dehydrogenase
AALT_g8276	-3.42565	2.60966e-16	-0.409545	0.489971	AA7						PF01565	FAD binding domain	FAD binding domain protein
AALT_g6950	-2.85292	8.92209e-22	-1.5259	3.79644e-12	CBM13						PF00069	Protein kinase domain	hypothetical protein
AALT_g8766	-2.36888	1.98143e-14	0.19203	0.577393	CE10						PF00930,PF00326	Dipeptidyl peptidase IV (DPP IV) N-terminal region,Prolyl oligopeptidase family	seprase
AALT_g6956	-2.02185	8.13148e-16	0.186611	0.519836	CE10						PF07859	alpha/beta hydrolase fold	esterase/lipase/thioesterase
AALT_g558	-2.12406	3.72223e-08	-1.9691	5.1683e-21	CE4						PF01522	Polysaccharide deacetylase	polysaccharide deacetylase family protein
AALT_g11452	-2.11287	0.00158337	-0.483283	0.475103	GH10						PF00331	Glycosyl hydrolase family 10	glycoside hydrolase family 10 protein
AALT_g9654	-2.18681	2.0467e-11	0.287301	0.259241	GH13						PF00128	Alpha amylase, catalytic domain	glycoside hydrolase family 13 protein
AALT_g9006	-2.59791	8.04252e-14	-1.68663	1.39411e-10	GH15						PF00723	Glycosyl hydrolases family 15	glycoside hydrolase family 15 protein
AALT_g5567	-2.01867	4.8113e-10	-0.984641	0.000130131	GH16						PF00722	Glycosyl hydrolases family 16	gram-negative bacteria-binding protein 1 precursor
AALT_g3022	-2.51758	4.62572e-10	-0.843956	0.046432	GH18						PF00704	Glycosyl hydrolases family 18	chitinase 1 precursor
AALT_g8304	-2.51474	5.54548e-18	-0.0804511	0.820116	GH20						PF02838,PF00728	Glycosyl hydrolase family 20, domain 2,Glycosyl hydrolase family 20, catalytic domain	glycoside hydrolase family 20 protein
AALT_g7655	-2.58362	7.6853e-07	-1.81741	0.000247631	GH27			1.A.8			PF00230	Major intrinsic protein	aquaporin
AALT_g9720	-2.32577	1.28187e-12	-1.07134	0.0977422	GH76						PF03663	Glycosyl hydrolase family 76	glycoside hydrolase family 76 protein
AALT_g11453	-2.73688	1.18405e-13	-0.640678	0.176867	GT1						PF00201,PF03033	UDP-glucoronosyl and UDP-glucosyl transferase,Glycosyltransferase family 28 N-terminal domain	glycosyltransferase family 1 protein
AALT_g2935	-2.88598	2.67262e-35	-1.87687	2.19685e-21	GT1					PHI	PF00201,PF03033	UDP-glucoronosyl and UDP-glucosyl transferase,Glycosyltransferase family 28 N-terminal domain	UDP-glucose,sterol transferase
18 elements included exclusively in "Conidiation-up":
AALT_g7245	2.56006	1.16072e-28	0.748879	0.00191291	AA1			2.A.108			PF07731,PF07732,PF00394	Multicopper oxidase,Multicopper oxidase,Multicopper oxidase	laccase
AALT_g11871	6.12786	1.53146e-112	1.54897	1.466e-06	AA1						PF07732,PF07731,PF00394	Multicopper oxidase,Multicopper oxidase,Multicopper oxidase	multicopper oxidase
AALT_g1172	2.06433	6.30703e-14	0.488051	0.0619192	AA3						PF05199,PF00732	GMC oxidoreductase,GMC oxidoreductase	GMC oxidoreductase
AALT_g10886	2.00374	7.26193e-06	0.606606	0.400231	AA5						PF13964,PF09118,PF00754	Kelch motif,Domain of unknown function (DUF1929),F5/8 type C domain	arabinogalactan endo-1,4-beta-galactosidase
AALT_g2640	3.69152	5.25924e-10	1.67105	0.000151353	AA7						PF01565	FAD binding domain	FAD binding domain containing protein
AALT_g3554	3.03536	4.1041e-18	-0.651719	0.501981	AA9						PF03443	Glycosyl hydrolase family 61	putative family 61 endoglucanase protein
AALT_g11712	2.98742	0.00630901	2.76856	0.0282872	AA9						PF03443	Glycosyl hydrolase family 61	endoglucanase IV precursor
AALT_g4510	2.3638	2.89601e-16	-0.221326	0.646966	CBM20						PF00686,PF00128	Starch binding domain,Alpha amylase, catalytic domain	carbohydrate-binding module family 20 protein
AALT_g10716	2.83489	5.41587e-20	1.34166	3.96167e-06	CE10						PF07859	alpha/beta hydrolase fold	lipase 2
AALT_g10279	2.28647	4.00862e-15	0.649378	0.211053	CE10						PF07859	alpha/beta hydrolase fold	lipase
AALT_g6198	3.46876	2.82541e-48	1.16432	4.13536e-06	CE10						PF07859	alpha/beta hydrolase fold	putative lipase 2 protein
AALT_g4452	3.42934	4.50303e-28	1.67325	2.25974e-07	CE10						PF00135	Carboxylesterase family	Carboxylesterase, type B
AALT_g8185	2.61257	3.95321e-17	0.0993504	0.775037	CE4				secreted		PF01522	Polysaccharide deacetylase	chitin deacetylase
AALT_g121	2.05012	0.000381123	-1.17374	0.00109789	CE8						PF01095	Pectinesterase	carbohydrate esterase family 8 protein
AALT_g2997	4.48322	0.000163953	-1.16523	0.363365	GH10						PF00331	Glycosyl hydrolase family 10	XYN-L1
AALT_g1920	2.04631	0.010304	1.77045	0.000151349	GH18						PF00704	Glycosyl hydrolases family 18	chitinase
AALT_g5474	2.00217	1.93893e-12	-0.099331	0.71524	GH18						PF00704	Glycosyl hydrolases family 18	glycoside hydrolase family 18 protein
AALT_g8175	3.92777	1.0225e-27	-1.86479	5.18815e-09	PL1					PHI	PF00544	Pectate lyase	pectin lyase A precursor

## Sheet: Table S7-TF
Table S7 Differentially expressed CAZymes genes in ΔAacsn5 during asexual development and infection
Gene ID	Log2FC/Conidiation	p-value/Conidiation	Log2FC/Infection	p-value/Infection	CAZymes	Kinase	Transcription factor	Transporter	Secreted	PHI	Pfam	domain	Annotation
11 common elements included exclusively in "Conidiation":
AALT_g10928	-3.66382	7.17184e-32	-1.65212	9.59431e-18			bZIP_1				PF00170	bZIP transcription factor	transcription factor Atf21
AALT_g7239	2.79207	9.35669e-26	0.682393	0.000376195			bZIP_1						Basic-leucine zipper (bZIP) transcription factor
AALT_g11864	4.10863	1.31833e-39	0.572304	0.115422			zf-C2H2				PF04082	Fungal specific transcription factor domain	Zinc finger C2H2-type protein
AALT_g5513	-2.95015	1.37891e-24	-1.23797	7.61395e-13			zf-C2H2			PHI	PF00096	Zinc finger, C2H2 type	C2H2 finger domain containing protein FlbC
AALT_g561	-2.278	1.9502e-11	-0.539779	0.120579			zf-C2H2				PF04082	Fungal specific transcription factor domain	C2H2 transcription factor (AmdA)
AALT_g9417	-2.17207	8.41761e-13	-0.368751	0.476795			Zn_clus			PHI	PF04082,PF00172	Fungal specific transcription factor domain,Fungal Zn(2)-Cys(6) binuclear cluster domain	fungal specific transcription factor domain-containing protein
AALT_g8539	-2.00321	2.35447e-15	-1.67659	7.84335e-11			Zn_clus				PF04082,PF00172	Fungal specific transcription factor domain,Fungal Zn(2)-Cys(6) binuclear cluster domain	C6 transcription factor, putative
AALT_g5909	-2.1191	2.98964e-18	-0.849691	2.12011e-05			Zn_clus				PF11905,PF00172	Domain of unknown function (DUF3425),Fungal Zn(2)-Cys(6) binuclear cluster domain	hypothetical protein
AALT_g11686	-4.42019	2.62402e-05	-0.85663	0.440212			Zn_clus				PF00172	Fungal Zn(2)-Cys(6) binuclear cluster domain	hypothetical protein
AALT_g8635	2.24369	2.27062e-20	1.77694	9.95026e-18			Zn_clus				PF04082,PF00172	Fungal specific transcription factor domain,Fungal Zn(2)-Cys(6) binuclear cluster domain	related to nitrate assimilation regulatory protein nirA
AALT_g57	-2.54488	3.21538e-19	-0.470906	0.0360555			Zn_clus				PF04082,PF00172	Fungal specific transcription factor domain,Fungal Zn(2)-Cys(6) binuclear cluster domain	C6 zinc finger domain containing protein
9 common elements in "Conidiation" and "Infection":
AALT_g9986	-3.00448	1.04114e-24	-2.98068	1.07945e-27			bZIP_1						bZIP transcription factor
AALT_g2977	3.18126	2.43477e-30	3.24608	3.59085e-54			Homeobox				PF00046	Homeobox domain	hypothetical protein
AALT_g11081	6.09578	3.4161e-34	8.68067	1.15273e-51			zf-C2H2						hypothetical protein
AALT_g11938	6.54517	5.07927e-27	7.97508	5.02933e-35			zf-C2H2				PF12171,PF12874,PF13912	Zinc-finger double-stranded RNA-binding,Zinc-finger of C2H2 type,C2H2-type zinc finger	double-stranded RNA-binding type zinc finger domain protein
AALT_g7025	2.49939	2.94298e-05	2.41942	0.00765601			Zn_clus				PF00172,PF11951	Fungal Zn(2)-Cys(6) binuclear cluster domain,Fungal specific transcription factor domain	putative c6 transcription protein
AALT_g10806	4.17952	7.36604e-37	3.14392	3.37535e-31			Zn_clus				PF04082,PF00172	Fungal specific transcription factor domain,Fungal Zn(2)-Cys(6) binuclear cluster domain	putative c6 transcription protein
AALT_g7476	3.23104	3.45808e-30	2.65482	4.55854e-33			Zn_clus				PF00172	Fungal Zn(2)-Cys(6) binuclear cluster domain	C6 transcription factor
AALT_g10980	2.62364	5.15361e-05	2.45086	7.63483e-06			Zn_clus				PF00172,PF11951	Fungal Zn(2)-Cys(6) binuclear cluster domain,Fungal specific transcription factor domain	C6 zinc finger domain protein
AALT_g9167	2.81574	4.19452e-17	2.01924	1.77196e-11			Zn_clus				PF00172,PF04082	Fungal Zn(2)-Cys(6) binuclear cluster domain,Fungal specific transcription factor domain	fungal specific transcription factor
9 common elements included exclusively in "Infection"
AALT_g5000	0.171866	0.67652	2.46466	2.56076e-11			bZIP_1				PF00170	bZIP transcription factor	putative basic-leucine zipper transcription factor protein
AALT_g9274	0.215088	0.436529	-3.48059	1.39044e-45			HLH				PF00010	Helix-loop-helix DNA-binding domain	DEHA2G06732p
AALT_g4433	-0.517442	0.116735	-2.02217	6.3198e-16			HLH				PF00010	Helix-loop-helix DNA-binding domain	HLH, helix-loop-helix DNA-binding protein
AALT_g2998	-0.619718	0.0352449	-2.10309	8.89119e-29			zf-C2H2						transcription factor PacC
AALT_g8208	-1.6426	2.26682e-05	-2.2512	7.69185e-36			zf-C2H2						Zinc finger C2H2-type protein
AALT_g6703	-1.91665	2.16295e-09	-2.70189	3.00088e-19			zf-C2H2			PHI			zinc finger protein OZF
AALT_g11727	0.00637407	0.993876	2.4287	0.00899965			zf-C2H2			PHI			C2H2 type zinc finger domain-containing protein
AALT_g9572	1.50605	0.182343	2.99904	3.16465e-05			zf-C2H2						hypothetical protein
AALT_g11974	1.84496	0.0271892	3.52223	0.00029625			Zn_clus				PF00172,PF04082	Fungal Zn(2)-Cys(6) binuclear cluster domain,Fungal specific transcription factor domain	Positive regulator of purine utilization

## Sheet: Table S8-SM
Table S8 Secondary metabolites biosynthetic gene clusters in A.alternata Z7
Cluster	Type	Genes
alternapyrone	t1pks	AALT_g404;AALT_g405;AALT_g406;AALT_g407;AALT_g408;AALT_g409;AALT_g410;AALT_g411;AALT_g412;AALT_g413;AALT_g414;AALT_g415;AALT_g416;AALT_g417;AALT_g418
cluster2	nrps	AALT_g858;AALT_g859;AALT_g860;AALT_g861;AALT_g862;AALT_g863;AALT_g864;AALT_g865;AALT_g866;AALT_g867;AALT_g868;AALT_g869;AALT_g870;AALT_g871;AALT_g872;AALT_g873;AALT_g874;AALT_g875;AALT_g876;AALT_g877;AALT_g878;AALT_g879
cluster3	terpene	AALT_g1086;AALT_g1087;AALT_g1088;AALT_g1089;AALT_g1090;AALT_g1091;AALT_g1092
cluster4	terpene	AALT_g1463;AALT_g1464;AALT_g1465;AALT_g1466;AALT_g1467;AALT_g1468;AALT_g1469;AALT_g1470;AALT_g1471;AALT_g1472
cluster5	terpene	AALT_g1793;AALT_g1794;AALT_g1795;AALT_g1796;AALT_g1797;AALT_g1798;AALT_g1799;AALT_g1800;AALT_g1801;AALT_g1802;AALT_g1803
cluster6	t1pks-nrps	AALT_g1852;AALT_g1853;AALT_g1854;AALT_g1855;AALT_g1856;AALT_g1857;AALT_g1858;AALT_g1859;AALT_g1860;AALT_g1861;AALT_g1862;AALT_g1863;AALT_g1864;AALT_g1865;AALT_g1866;AALT_g1867;AALT_g1868
cluster7	terpene	AALT_g1951;AALT_g1952;AALT_g1953;AALT_g1954;AALT_g1955;AALT_g1956;AALT_g1957;AALT_g1958;AALT_g1959
equisetin	t1pks-nrps	AALT_g2682;AALT_g2683;AALT_g2684;AALT_g2685;AALT_g2686;AALT_g2687;AALT_g2688;AALT_g2689;AALT_g2690;AALT_g2691;AALT_g2692;AALT_g2693;AALT_g2694;AALT_g2695;AALT_g2696;AALT_g2697;AALT_g2698;AALT_g2699;AALT_g2700
cluster9	t1pks	AALT_g2723;AALT_g2724;AALT_g2725;AALT_g2726;AALT_g2727;AALT_g2728;AALT_g2729;AALT_g2730;AALT_g2731;AALT_g2732;AALT_g2733;AALT_g2734;AALT_g2735;AALT_g2736
cluster10	t1pks	AALT_g2923;AALT_g2924;AALT_g2925;AALT_g2926;AALT_g2927;AALT_g2928;AALT_g2929;AALT_g2930;AALT_g2931;AALT_g2932;AALT_g2933;AALT_g2934;AALT_g2935;AALT_g2936;AALT_g2937;AALT_g2938;AALT_g2939;AALT_g2940;AALT_g2941
cluster11	terpene	AALT_g3202;AALT_g3203;AALT_g3204;AALT_g3205;AALT_g3206;AALT_g3207;AALT_g3208;AALT_g3209;AALT_g3210;AALT_g3211
cluster12	other	AALT_g3858;AALT_g3859;AALT_g3860;AALT_g3861;AALT_g3862;AALT_g3863;AALT_g3864;AALT_g3865;AALT_g3866;AALT_g3867;AALT_g3868;AALT_g3869;AALT_g3870;AALT_g3871;AALT_g3872;AALT_g3873
cluster13	t1pks-nrps	AALT_g4610;AALT_g4611;AALT_g4612;AALT_g4613;AALT_g4614;AALT_g4615;AALT_g4616;AALT_g4617;AALT_g4618;AALT_g4619;AALT_g4620;AALT_g4621;AALT_g4622;AALT_g4623;AALT_g4624;AALT_g4625;AALT_g4626;AALT_g4627;AALT_g4628;AALT_g4629
cluster14	nrps	AALT_g5050;AALT_g5051;AALT_g5052;AALT_g5053;AALT_g5054;AALT_g5055;AALT_g5056;AALT_g5057;AALT_g5058;AALT_g5059;AALT_g5060;AALT_g5061;AALT_g5062;AALT_g5063;AALT_g5064
cluster15	lantipeptide	AALT_g5372;AALT_g5373;AALT_g5374;AALT_g5375;AALT_g5376;AALT_g5377;AALT_g5378;AALT_g5379;AALT_g5380;AALT_g5381;AALT_g5382;AALT_g5383
cluster16	t3pks	AALT_g5761;AALT_g5762;AALT_g5763;AALT_g5764;AALT_g5765;AALT_g5766;AALT_g5767;AALT_g5768;AALT_g5769;AALT_g5770;AALT_g5771;AALT_g5772;AALT_g5773;AALT_g5774;AALT_g5775
elsinochrome B / elsinochrome C	t1pks	AALT_g6056;AALT_g6057;AALT_g6058;AALT_g6059;AALT_g6060;AALT_g6061;AALT_g6062;AALT_g6063;AALT_g6064;AALT_g6065;AALT_g6066
alternariol	t1pks	AALT_g6328;AALT_g6329;AALT_g6330;AALT_g6331;AALT_g6332;AALT_g6333;AALT_g6334;AALT_g6335;AALT_g6336;AALT_g6337;AALT_g6338;AALT_g6339;AALT_g6340;AALT_g6341;AALT_g6342;AALT_g6343;AALT_g6344;AALT_g6345;AALT_g6346;AALT_g6347
cluster19	nrps	AALT_g6620;AALT_g6621;AALT_g6622;AALT_g6623;AALT_g6624;AALT_g6625;AALT_g6626;AALT_g6627;AALT_g6628;AALT_g6629;AALT_g6630;AALT_g6631;AALT_g6632;AALT_g6633;AALT_g6634;AALT_g6635;AALT_g6636
cluster20	other	AALT_g7478;AALT_g7479;AALT_g7480;AALT_g7481;AALT_g7482;AALT_g7483;AALT_g7484;AALT_g7485;AALT_g7486;AALT_g7487;AALT_g7488;AALT_g7489;AALT_g7490;AALT_g7491;AALT_g7492;AALT_g7493
cluster21	other	AALT_g8707;AALT_g8708;AALT_g8709;AALT_g8710;AALT_g8711;AALT_g8712;AALT_g8713;AALT_g8714;AALT_g8715;AALT_g8716;AALT_g8717;AALT_g8718;AALT_g8719
cluster22	other	AALT_g9340;AALT_g9341;AALT_g9342;AALT_g9343;AALT_g9344;AALT_g9345;AALT_g9346;AALT_g9347;AALT_g9348
cluster23	other	AALT_g9391;AALT_g9392;AALT_g9393;AALT_g9394;AALT_g9395;AALT_g9396;AALT_g9397;AALT_g9398;AALT_g9399;AALT_g9400;AALT_g9401;AALT_g9402;AALT_g9403;AALT_g9404;AALT_g9405;AALT_g9406;AALT_g9407;AALT_g9408;AALT_g9409
cluster24	other	AALT_g10272;AALT_g10273;AALT_g10274;AALT_g10275;AALT_g10276;AALT_g10277;AALT_g10278;AALT_g10279;AALT_g10280;AALT_g10281;AALT_g10282;AALT_g10283;AALT_g10284;AALT_g10285;AALT_g10286;AALT_g10287;AALT_g10288
cluster25	other	AALT_g10546;AALT_g10547;AALT_g10548;AALT_g10549;AALT_g10550;AALT_g10551;AALT_g10552;AALT_g10553;AALT_g10554;AALT_g10555;AALT_g10556;AALT_g10557;AALT_g10558;AALT_g10559;AALT_g10560;AALT_g10561;AALT_g10562;AALT_g10563;AALT_g10564
cluster26	nrps	AALT_g10639;AALT_g10640;AALT_g10641;AALT_g10642;AALT_g10643;AALT_g10644;AALT_g10645;AALT_g10646;AALT_g10647;AALT_g10648;AALT_g10649;AALT_g10650
cluster27	terpene	AALT_g10996;AALT_g10997;AALT_g10998;AALT_g10999;AALT_g11000;AALT_g11001;AALT_g11002;AALT_g11003
cluster28	t1pks	AALT_g11067;AALT_g11068;AALT_g11069;AALT_g11070;AALT_g11071;AALT_g11072;AALT_g11073;AALT_g11074;AALT_g11075;AALT_g11076;AALT_g11077;AALT_g11078;AALT_g11079;AALT_g11080;AALT_g11081
ACT-toxin	t1pks-nrps	AALT_g12032;AALT_g12031;AALT_g11736;AALT_g11737;AALT_g11738;AALT_g11739;AALT_g11740;AALT_g11741;AALT_g11742;AALT_g11743;AALT_g11744;AALT_g11745;AALT_g11746;AALT_g11747;AALT_g11748;AALT_g11749;AALT_g11750;AALT_g11751;AALT_g11752;AALT_g11753;AALT_g11754;AALT_g11755;AALT_g11756;AALT_g11757;AALT_g11758
cluster30	t1pks	AALT_g11948;AALT_g11949;AALT_g11950;AALT_g11951;AALT_g11952;AALT_g11953;AALT_g11954;AALT_g11955;AALT_g11956;AALT_g11957;AALT_g11958;AALT_g11959;AALT_g11960;AALT_g11961

## Sheet: Table S9-ACT
Table S9 The expression of genes in the ACT toxin gene cluster in ΔAacsn5 during infection
GENE	baseMean	log2FoldChange	pvalue	padj
AALT_g12032	24.0156	-2.74548	0.000214523	0.000669896
AALT_g12031	4.9073	-1.89684	0.116177	0.188372	ACTTS2
AALT_g11736	13.9574	-2.72514	0.00512776	0.0120811
AALT_g11737	46.4551	-4.07082	7.11578e-08	3.61233e-07
AALT_g11738	3.69091	-1.14566	0.354231	0.468633
AALT_g11739	21.7048	-2.87518	0.00121585	0.00327989
AALT_g11740	30.9306	-3.04418	8.90635e-06	3.46874e-05
AALT_g11741	27.2636	-3.75497	1.40233e-05	5.31943e-05
AALT_g11742	23.9219	0.168404	0.795475	0.856032
AALT_g11743	19.4838	-2.20389	0.0023435	0.00596359	ACTT2
AALT_g11744	6.70168	0.827884	0.405394	0.520355
AALT_g11745	0.779983	-0.536087	0.686304	0.772221
AALT_g11746	0.222145	0.252296	0.822955	0.874807
AALT_g11747	1.84432	-1.02805	0.429842	0.544944
AALT_g11748	1956.49	-0.696191	0.00051651	0.00150591
AALT_g11749	28.0729	-2.04523	0.000785592	0.00220953
AALT_g11750	13.8948	-1.83441	0.0316677	0.061308	ACTTS3
AALT_g11751	2.22599	2.47858	0.0652402	0.114879	ACTT5
AALT_g11752	1.4075	-1.91927	0.151838	0.235668
AALT_g11753	172.823	-2.03812	6.82132e-13	5.38181e-12
AALT_g11754	105.716	-1.46768	0.000147162	0.00047254	ACTTR
AALT_g11755	1191.17	-1.96558	2.24187e-21	2.94033e-20	ACTT3
AALT_g11756	60.1214	-1.94283	1.5418e-05	5.79873e-05
AALT_g11757	31.7345	-2.39238	0.00133119	0.00355967
AALT_g11758	24.3266	-2.91015	5.0511e-05	0.000175343
AALT_g12047	7.20946	-2.88725	0.0124032	0.0267092	ACTT6
